# Supplementary material for: DNA minor-groove binder Hoechst 33258 destabilizes base-pairing adjacent to its binding site
Source: Commun Biol. 2020 Sep 22;3:525. doi: 10.1038/s42003-020-01241-4 (PMC7508854; doi:10.1038/s42003-020-01241-4)
Supplement: Supplementary file 3 — Supplementary Data 1 [file 42003_2020_1241_MOESM3_ESM.xlsx]

## Sheet: Figure 1a
DNA	Temperature (oC)
Frequency(cm-1)	1.5454	3.4268	5.3082	7.1896	9.071	10.9524	12.8338	14.7152	16.5966	18.478	20.3594	22.2408	24.1222	26.0036	27.885	29.7664	31.6478	33.5292	35.4106	37.292	39.1734	41.0548	42.9362	44.8176	46.699	48.5804	50.4618	52.3432	54.2246	56.106	57.9874	59.8688	61.7502	63.6316	65.513	67.3944	69.2758	71.1572	73.0386	74.92	76.8014	78.6828	80.5642	82.4456	84.327	86.2084	88.0898	89.9712	91.8526
1774.73	-1.59654e-05	-1.35399e-05	-1.52058e-05	-2.4423e-05	-2.0549e-05	-2.60296e-05	-2.33149e-05	-3.36742e-05	-3.26826e-05	-3.19257e-05	-3.54505e-05	-2.97851e-05	-3.03298e-05	-3.3604e-05	-2.97251e-05	-3.37054e-05	-3.42169e-05	-3.1027e-05	-3.47915e-05	-3.46568e-05	-3.21141e-05	-3.48127e-05	-3.17881e-05	-3.50882e-05	-3.81152e-05	-4.10018e-05	-4.44369e-05	-4.11688e-05	-4.35593e-05	-4.34092e-05	-4.12072e-05	-4.37486e-05	-4.19499e-05	-4.64654e-05	-4.72543e-05	-4.56272e-05	-5.0713e-05	-5.07135e-05	-6.1873e-05	-6.15615e-05	-6.32256e-05	-6.9742e-05	-7.57324e-05	-7.95795e-05	-8.61177e-05	-8.75816e-05	-8.90293e-05	-8.98734e-05	-8.36143e-05
1774.24	-4.6101e-06	-4.78081e-06	-1.2295e-07	-1.35093e-05	-6.94901e-06	-1.71629e-05	-1.7006e-05	-2.48446e-05	-2.2851e-05	-2.65516e-05	-3.35859e-05	-3.30022e-05	-3.77811e-05	-3.83684e-05	-2.9811e-05	-4.19079e-05	-4.05698e-05	-4.85683e-05	-4.55241e-05	-4.25372e-05	-4.29539e-05	-4.87425e-05	-4.70855e-05	-4.68709e-05	-5.2972e-05	-5.83706e-05	-5.91361e-05	-5.71136e-05	-6.23299e-05	-6.72286e-05	-7.14778e-05	-7.12113e-05	-7.29187e-05	-7.54675e-05	-7.9926e-05	-8.18202e-05	-8.93505e-05	-9.22431e-05	-0.000104293	-0.000109909	-0.000120458	-0.000132893	-0.000145564	-0.000158858	-0.000165371	-0.000174601	-0.000179389	-0.000177442	-0.000177253
1773.76	1.71137e-05	1.47433e-05	1.62557e-05	4.73722e-06	1.24765e-05	2.24605e-06	4.67649e-06	-4.06862e-06	3.35333e-06	-4.45032e-07	-5.88988e-06	-1.34605e-05	-1.9616e-05	-1.90398e-05	-1.59789e-05	-3.11415e-05	-3.17871e-05	-4.04578e-05	-3.80291e-05	-3.56385e-05	-3.37895e-05	-3.97799e-05	-4.04751e-05	-4.42368e-05	-5.03403e-05	-5.90001e-05	-6.06072e-05	-5.88338e-05	-6.74144e-05	-6.65657e-05	-7.45931e-05	-7.68692e-05	-7.93684e-05	-8.55069e-05	-9.32395e-05	-9.39234e-05	-0.000106556	-0.000111477	-0.000127443	-0.000136429	-0.000152455	-0.000168348	-0.000190998	-0.000211105	-0.000223716	-0.000237481	-0.000247019	-0.000253223	-0.000258086
1773.28	1.48909e-05	1.81198e-06	1.14634e-05	2.62213e-06	1.263e-05	3.09518e-06	8.10865e-06	5.76957e-06	1.35816e-05	1.2092e-05	8.01905e-06	4.29273e-06	-6.25145e-06	-9.30569e-06	-1.23379e-07	-1.41058e-05	-1.71191e-05	-2.79942e-05	-2.31107e-05	-2.34893e-05	-2.45694e-05	-3.09224e-05	-3.25621e-05	-3.84881e-05	-4.56197e-05	-5.70898e-05	-5.12741e-05	-5.20345e-05	-5.89547e-05	-6.10129e-05	-7.17742e-05	-7.07637e-05	-7.85938e-05	-7.91732e-05	-9.05495e-05	-9.88343e-05	-0.000106252	-0.000113001	-0.000138417	-0.000151455	-0.00016797	-0.000188001	-0.00021463	-0.000241886	-0.000263961	-0.000275937	-0.000295713	-0.000300143	-0.000309896
1772.8	-2.75306e-05	-4.24886e-05	-2.71896e-05	-3.60652e-05	-2.36568e-05	-3.02369e-05	-2.32284e-05	-2.03399e-05	-1.0713e-05	-9.35509e-06	-1.4228e-05	-9.65029e-06	-1.45718e-05	-1.6865e-05	-7.77738e-06	-2.02298e-05	-2.24863e-05	-2.78253e-05	-3.24001e-05	-3.22056e-05	-3.36657e-05	-3.70612e-05	-3.65396e-05	-4.01179e-05	-4.95229e-05	-6.19365e-05	-5.6533e-05	-5.49974e-05	-6.10152e-05	-6.4075e-05	-7.55736e-05	-7.51018e-05	-8.11027e-05	-8.09984e-05	-9.84926e-05	-0.000102705	-0.000111358	-0.000119913	-0.000147559	-0.000162375	-0.000179994	-0.000206539	-0.000237361	-0.000266329	-0.000292118	-0.000311374	-0.000326208	-0.000333399	-0.000344243
1772.32	-8.2867e-05	-0.000100803	-9.04203e-05	-9.4341e-05	-7.73034e-05	-8.82213e-05	-7.53458e-05	-7.56803e-05	-6.73666e-05	-6.12181e-05	-6.5015e-05	-5.47095e-05	-5.90993e-05	-5.61576e-05	-4.27845e-05	-5.38018e-05	-5.69655e-05	-5.98938e-05	-6.11631e-05	-6.42776e-05	-5.8078e-05	-6.66837e-05	-6.6225e-05	-7.199e-05	-7.9184e-05	-8.54146e-05	-8.34173e-05	-8.1128e-05	-8.62376e-05	-8.85148e-05	-9.50868e-05	-9.67327e-05	-0.0001062	-0.000106955	-0.000122496	-0.000121492	-0.00013646	-0.000142614	-0.000172462	-0.000189897	-0.000211091	-0.000240999	-0.000274086	-0.000307399	-0.000335373	-0.000350915	-0.000369084	-0.000374358	-0.000386251
1771.83	-0.000123421	-0.000144887	-0.000136001	-0.000141039	-0.000130149	-0.000139241	-0.00012939	-0.000129529	-0.000121051	-0.000123668	-0.000118934	-0.000106466	-0.00011184	-0.000112192	-9.94331e-05	-0.000107274	-0.000104327	-0.000108432	-0.000113093	-0.000112877	-0.000106701	-0.0001128	-0.000114424	-0.000118702	-0.000125937	-0.000131423	-0.000123942	-0.000124205	-0.000124607	-0.000137914	-0.000134781	-0.000139689	-0.000148421	-0.000149751	-0.000160208	-0.000169102	-0.00018115	-0.00018954	-0.000217411	-0.000236802	-0.000263514	-0.000294251	-0.000334012	-0.000368051	-0.000401734	-0.00042039	-0.000430437	-0.000440157	-0.000451752
1771.35	-0.000136279	-0.000157609	-0.0001546	-0.000161925	-0.000150708	-0.000163696	-0.000153442	-0.000159527	-0.000157211	-0.000159501	-0.000159491	-0.000150993	-0.000153488	-0.000157552	-0.000143239	-0.000151268	-0.000151178	-0.000154471	-0.0001567	-0.000162139	-0.000150388	-0.000159209	-0.000164142	-0.000162753	-0.000173051	-0.00018146	-0.000171223	-0.000176761	-0.000173805	-0.000184296	-0.000190152	-0.000189974	-0.00019924	-0.000203074	-0.000214131	-0.000216291	-0.00023462	-0.000242178	-0.000272864	-0.000295628	-0.000327817	-0.000356056	-0.000405753	-0.000442753	-0.000480058	-0.000499783	-0.000517703	-0.000524629	-0.000532817
1770.87	-0.000130852	-0.000153937	-0.000153548	-0.000160512	-0.000149605	-0.000165786	-0.000158965	-0.000168702	-0.000164105	-0.000168972	-0.000169168	-0.00016811	-0.000176822	-0.000176759	-0.000170622	-0.000175967	-0.000178714	-0.000180051	-0.000184893	-0.000193692	-0.000184945	-0.000196906	-0.000198446	-0.000197705	-0.000207814	-0.00021648	-0.00020985	-0.000218375	-0.000220161	-0.000225952	-0.000226957	-0.000228956	-0.000242951	-0.000243682	-0.000254308	-0.000265579	-0.000283981	-0.000293229	-0.000326944	-0.000350273	-0.000385564	-0.000420494	-0.00047409	-0.00051784	-0.000557501	-0.00058591	-0.000601808	-0.000612321	-0.000620699
1770.39	-0.00012915	-0.00016021	-0.00016244	-0.000171337	-0.000162762	-0.000173224	-0.000168886	-0.000171662	-0.000168214	-0.00017606	-0.000171455	-0.000171348	-0.000183749	-0.000183473	-0.00018017	-0.000187039	-0.000188374	-0.000192775	-0.000201418	-0.00020459	-0.000201532	-0.000208113	-0.00021875	-0.000214626	-0.000228194	-0.000231521	-0.000233892	-0.000236463	-0.000242642	-0.000248118	-0.000246553	-0.00025113	-0.000265959	-0.000272622	-0.000284686	-0.000294386	-0.000316669	-0.000326582	-0.000358166	-0.000387222	-0.00042629	-0.000468196	-0.000522024	-0.000576156	-0.000619445	-0.000646636	-0.000674651	-0.000689769	-0.000699047
1769.9	-0.000163404	-0.000204747	-0.00020403	-0.000207562	-0.000195876	-0.000204565	-0.0002032	-0.00019977	-0.000195757	-0.000198739	-0.000193348	-0.000187579	-0.000192453	-0.000195857	-0.000192676	-0.000198417	-0.000199875	-0.000208836	-0.000212296	-0.000216094	-0.000215756	-0.000219413	-0.000225125	-0.000229821	-0.000237803	-0.00024361	-0.000243599	-0.000246425	-0.000254588	-0.000259403	-0.000260613	-0.000264229	-0.000278012	-0.000288285	-0.000298635	-0.000310836	-0.000329322	-0.000343401	-0.000377294	-0.00041179	-0.000454594	-0.000497341	-0.000561842	-0.000617727	-0.000663914	-0.000696973	-0.000724809	-0.000741804	-0.000757506
1769.42	-0.000227317	-0.000266074	-0.000267926	-0.000271495	-0.000260954	-0.000264658	-0.000258335	-0.000256423	-0.000252735	-0.000248631	-0.000241755	-0.000224515	-0.000232349	-0.000228237	-0.000223069	-0.000225499	-0.000226271	-0.000233646	-0.000231907	-0.00023596	-0.000233329	-0.000239912	-0.000245696	-0.000244679	-0.000253375	-0.000264358	-0.000259247	-0.000257088	-0.000268472	-0.000266127	-0.000266512	-0.000279511	-0.000289519	-0.000297109	-0.000305525	-0.000318862	-0.000338598	-0.000357212	-0.000393361	-0.000430533	-0.000470394	-0.000522914	-0.000588457	-0.000648902	-0.000702796	-0.000732374	-0.000765414	-0.00078097	-0.000791844
1768.94	-0.000282891	-0.000323801	-0.000323121	-0.000330921	-0.000319987	-0.000325287	-0.000318143	-0.000315445	-0.00031349	-0.000309045	-0.000304862	-0.000281683	-0.000283487	-0.000279946	-0.000269105	-0.000271927	-0.000268181	-0.000269663	-0.000268091	-0.000269255	-0.000267348	-0.000276622	-0.000276681	-0.000278557	-0.000282012	-0.000289578	-0.000285308	-0.000285691	-0.000291369	-0.000292353	-0.000292368	-0.000302946	-0.000308842	-0.000315349	-0.000327414	-0.000341886	-0.000358915	-0.000379104	-0.000410953	-0.000450743	-0.00049418	-0.000555747	-0.000619479	-0.000686839	-0.000741442	-0.000774134	-0.000811874	-0.000822315	-0.000831532
1768.46	-0.000308474	-0.000352923	-0.000349811	-0.000357648	-0.000347153	-0.000358632	-0.000357631	-0.000350323	-0.00035394	-0.000348203	-0.000353102	-0.000326579	-0.000324442	-0.000322905	-0.000311776	-0.000315774	-0.000310964	-0.000315508	-0.000314926	-0.000312915	-0.000310976	-0.000315457	-0.000312892	-0.00031958	-0.000323776	-0.000334226	-0.000324485	-0.000324896	-0.000327836	-0.000325568	-0.000329591	-0.00033776	-0.000347487	-0.0003527	-0.000361582	-0.000372128	-0.000391312	-0.000414024	-0.000452432	-0.000491911	-0.000537684	-0.000599408	-0.000667102	-0.000741679	-0.0007955	-0.000831307	-0.000867299	-0.000878154	-0.000887428
1767.98	-0.000304972	-0.000341818	-0.000343062	-0.000355129	-0.00034578	-0.00036382	-0.000360157	-0.000358788	-0.000357412	-0.000362492	-0.000368639	-0.000342955	-0.000347617	-0.000347077	-0.000334866	-0.000346267	-0.000342693	-0.000345273	-0.000347284	-0.000345919	-0.000341104	-0.000347876	-0.000349414	-0.000353033	-0.000359574	-0.000373336	-0.000366651	-0.00036905	-0.000368026	-0.000368152	-0.000374561	-0.000380353	-0.000388313	-0.000394181	-0.000407808	-0.000418164	-0.000438565	-0.000465881	-0.000500095	-0.000538041	-0.000590219	-0.000656125	-0.000733348	-0.000805843	-0.000865626	-0.000902967	-0.000940468	-0.000955852	-0.000958391
1767.49	-0.000292582	-0.000332924	-0.000337761	-0.000345225	-0.000338128	-0.000350976	-0.000350289	-0.000352562	-0.000349804	-0.000351951	-0.000357875	-0.000339309	-0.000345865	-0.00034738	-0.000339827	-0.000354754	-0.000350476	-0.000353825	-0.000355774	-0.00035723	-0.000358722	-0.000365711	-0.000370136	-0.00037668	-0.000380371	-0.000394737	-0.000387718	-0.000396617	-0.000398032	-0.000398217	-0.000407956	-0.000414348	-0.000424337	-0.000428538	-0.000445901	-0.000454682	-0.000480239	-0.00050695	-0.000541323	-0.000589264	-0.000641878	-0.000711129	-0.000791289	-0.000868498	-0.000930925	-0.000975515	-0.00101646	-0.00103275	-0.00103943
1767.01	-0.000303141	-0.000351874	-0.00035279	-0.000361772	-0.00035582	-0.000370261	-0.000359048	-0.000361083	-0.000357322	-0.000354735	-0.000358573	-0.00033823	-0.00034406	-0.000342461	-0.00033774	-0.000353473	-0.000347387	-0.000352587	-0.000358221	-0.000365418	-0.000361316	-0.000368713	-0.000375635	-0.000382288	-0.00038672	-0.000403573	-0.000398248	-0.000404471	-0.000405453	-0.000411717	-0.000418869	-0.000424684	-0.00043746	-0.000446051	-0.00046568	-0.000477112	-0.000503979	-0.000534897	-0.000574341	-0.000618516	-0.000680578	-0.00075343	-0.000838641	-0.000919943	-0.000988713	-0.00103539	-0.00107891	-0.0010998	-0.00111036
1766.53	-0.000347785	-0.00040236	-0.000406263	-0.000415277	-0.000404345	-0.000420379	-0.000406759	-0.000403592	-0.00039887	-0.000390222	-0.000393144	-0.00036591	-0.000362141	-0.000359875	-0.000352517	-0.000362831	-0.000357257	-0.000365926	-0.000366376	-0.000376548	-0.000367204	-0.000375	-0.000379286	-0.000386162	-0.000385352	-0.000405129	-0.000402525	-0.000409425	-0.00040799	-0.000413901	-0.000422249	-0.000426362	-0.000438087	-0.000449251	-0.000469624	-0.00048348	-0.000509106	-0.000542825	-0.000586846	-0.000631522	-0.00069999	-0.000780412	-0.000870241	-0.00095502	-0.00102522	-0.00107757	-0.00112276	-0.00114551	-0.00115828
1766.05	-0.000413837	-0.000471353	-0.000477874	-0.000480825	-0.000472494	-0.000485631	-0.000474462	-0.000473359	-0.000464937	-0.000450414	-0.00045083	-0.00041913	-0.000408636	-0.000410077	-0.000398032	-0.000407346	-0.000396068	-0.00039697	-0.000398396	-0.000403036	-0.000394372	-0.000399068	-0.000403057	-0.000405308	-0.000404527	-0.000414895	-0.000415871	-0.00042031	-0.000416865	-0.000428603	-0.000425424	-0.000431641	-0.000444581	-0.000447476	-0.000472759	-0.000488782	-0.0005117	-0.000544703	-0.000590953	-0.000640987	-0.000713071	-0.000790942	-0.00088786	-0.000977148	-0.00105119	-0.00110657	-0.00115094	-0.00117548	-0.00118542
1765.57	-0.000467832	-0.000517178	-0.000531829	-0.00053482	-0.000524227	-0.000542133	-0.000535824	-0.000534538	-0.000529997	-0.000514193	-0.000513716	-0.000483267	-0.000471085	-0.000461596	-0.000456032	-0.000464357	-0.000449673	-0.000448646	-0.00044492	-0.000449845	-0.00043758	-0.000445574	-0.000444729	-0.000448817	-0.000443162	-0.000456439	-0.000449502	-0.000450261	-0.000447492	-0.000455974	-0.000453802	-0.000453761	-0.000470205	-0.000468819	-0.000487347	-0.000507217	-0.000528864	-0.000568505	-0.000610481	-0.000663163	-0.000732263	-0.00081647	-0.000917766	-0.00101156	-0.00107969	-0.00114331	-0.00118322	-0.00120492	-0.00121196
1765.08	-0.000482035	-0.000532601	-0.000549302	-0.000552357	-0.000549383	-0.000565055	-0.000561059	-0.000563439	-0.000556207	-0.00055456	-0.000551604	-0.000522449	-0.000514389	-0.000508207	-0.000501575	-0.000506096	-0.000501604	-0.000498215	-0.00049711	-0.000496427	-0.000495487	-0.000492503	-0.000495967	-0.000495887	-0.000492946	-0.000500142	-0.000496383	-0.000500129	-0.000491707	-0.000503572	-0.000496111	-0.000498655	-0.000513328	-0.00051362	-0.000527965	-0.000542682	-0.000569032	-0.000604144	-0.000650528	-0.000700308	-0.000775582	-0.00086342	-0.000962501	-0.0010564	-0.00113503	-0.00119363	-0.00123551	-0.0012548	-0.0012599
1764.6	-0.000469084	-0.000524078	-0.0005406	-0.000545123	-0.000540992	-0.000557579	-0.000559311	-0.00056093	-0.00055928	-0.000556767	-0.000555619	-0.000530119	-0.000526072	-0.000523612	-0.00052212	-0.000528178	-0.000522303	-0.000524705	-0.000521177	-0.000531636	-0.000528206	-0.000527943	-0.000529231	-0.000535313	-0.000531838	-0.00053966	-0.000541689	-0.000541781	-0.000536373	-0.000542552	-0.000540915	-0.00054407	-0.000559714	-0.000562139	-0.000579814	-0.000590681	-0.000619683	-0.000656309	-0.00070355	-0.000756123	-0.000833614	-0.000925725	-0.00102664	-0.00112636	-0.00120603	-0.00126396	-0.0013111	-0.00132766	-0.0013297
1764.12	-0.000458538	-0.000523002	-0.000537088	-0.000548188	-0.000536791	-0.000554544	-0.000550757	-0.000556131	-0.000547197	-0.000545376	-0.000542882	-0.000516348	-0.000514503	-0.000507287	-0.000509978	-0.000519326	-0.000514672	-0.000522844	-0.000522698	-0.000531032	-0.000530216	-0.000533084	-0.000537253	-0.000545559	-0.000546262	-0.000548361	-0.000553994	-0.000559361	-0.000557382	-0.000566531	-0.000568432	-0.000568079	-0.000587285	-0.000590658	-0.000614375	-0.000626471	-0.0006591	-0.000693899	-0.000748528	-0.000806208	-0.000887985	-0.000986743	-0.00108798	-0.00119294	-0.00127493	-0.00133976	-0.00138541	-0.00140662	-0.00141214
1763.64	-0.000479066	-0.000551925	-0.00056251	-0.000570949	-0.000556036	-0.000572413	-0.000562863	-0.000569049	-0.000562152	-0.000550936	-0.00054696	-0.000513639	-0.000508168	-0.000503744	-0.000500808	-0.000507081	-0.000501003	-0.000512636	-0.000513878	-0.000516241	-0.000521095	-0.000522076	-0.000529537	-0.000535553	-0.000538571	-0.000541252	-0.000547751	-0.000556095	-0.000550721	-0.000569612	-0.000565919	-0.000568859	-0.000588885	-0.000595462	-0.000621644	-0.000634809	-0.000666369	-0.000711852	-0.000771556	-0.000831754	-0.000916528	-0.00101677	-0.00113433	-0.00124072	-0.00132556	-0.00139646	-0.00144834	-0.00146787	-0.00147729
1763.15	-0.000529293	-0.000604984	-0.000614963	-0.000624866	-0.000606081	-0.000625229	-0.000610162	-0.000611246	-0.000601629	-0.000590669	-0.000584172	-0.000546055	-0.000524604	-0.000522636	-0.000515246	-0.000517476	-0.000509614	-0.000515746	-0.000515323	-0.000514743	-0.000520686	-0.000515831	-0.000515568	-0.000523647	-0.000527796	-0.000532926	-0.000534313	-0.000537665	-0.000538606	-0.000551737	-0.000551078	-0.000556419	-0.000573086	-0.000585537	-0.000612678	-0.000626994	-0.000662105	-0.000703364	-0.000765324	-0.000834757	-0.000922723	-0.00102994	-0.00114576	-0.00125948	-0.00135324	-0.00142864	-0.00148121	-0.00150259	-0.00151058
1762.67	-0.000589463	-0.000659852	-0.000668612	-0.000682758	-0.000663566	-0.000680899	-0.000665594	-0.000669745	-0.00065874	-0.000643401	-0.000637721	-0.000592714	-0.00057032	-0.000563129	-0.000555429	-0.000554257	-0.000546086	-0.000544041	-0.000539909	-0.000537661	-0.000537561	-0.000535811	-0.000533401	-0.000538482	-0.000534661	-0.000542709	-0.000544811	-0.000542183	-0.000537959	-0.000550713	-0.000551236	-0.000557558	-0.000569249	-0.000581462	-0.000603096	-0.000620815	-0.000657593	-0.000695745	-0.000755603	-0.000829939	-0.000918099	-0.00103317	-0.00115295	-0.00126821	-0.00136853	-0.00144309	-0.00149753	-0.00152296	-0.00152403
1762.19	-0.00061779	-0.00069085	-0.000700318	-0.00071032	-0.000701891	-0.000716987	-0.000704102	-0.00071367	-0.000697687	-0.000687637	-0.000682182	-0.000642299	-0.00062142	-0.000613548	-0.000604772	-0.000603995	-0.000592846	-0.00059115	-0.000586866	-0.000584832	-0.000579579	-0.00058053	-0.000575497	-0.000578119	-0.000571009	-0.000581933	-0.000578564	-0.000576198	-0.000569996	-0.000582411	-0.000576894	-0.000581949	-0.000592581	-0.000598817	-0.000622667	-0.000637918	-0.000674127	-0.000709802	-0.000771728	-0.000844119	-0.000941166	-0.00104771	-0.00117115	-0.00129383	-0.00139486	-0.00147209	-0.0015248	-0.0015478	-0.00154734
1761.71	-0.000617538	-0.000690296	-0.000701948	-0.000716198	-0.000703903	-0.000724495	-0.000714962	-0.000724883	-0.000712352	-0.000704279	-0.000700096	-0.000662322	-0.000647466	-0.000642897	-0.000636986	-0.000638111	-0.000628713	-0.000627658	-0.000627218	-0.000630849	-0.000625882	-0.00062648	-0.00062428	-0.000621514	-0.000619843	-0.000627414	-0.000624947	-0.000625147	-0.00062097	-0.000624777	-0.000628992	-0.000632806	-0.000642015	-0.000646747	-0.000672642	-0.000684924	-0.00071892	-0.000756251	-0.000816018	-0.000892244	-0.000988794	-0.00109631	-0.00122427	-0.00134715	-0.00144803	-0.00152834	-0.00157894	-0.00159686	-0.00159974
1761.23	-0.000603721	-0.000681884	-0.000695093	-0.000708524	-0.000697378	-0.000716611	-0.000705172	-0.000718221	-0.000704756	-0.000696065	-0.00069783	-0.000658765	-0.000649932	-0.0006491	-0.000641219	-0.000646798	-0.000640236	-0.00064542	-0.000642142	-0.000648795	-0.000643624	-0.000649656	-0.000653572	-0.000650963	-0.000652802	-0.000662896	-0.000664034	-0.000664295	-0.000657071	-0.000669687	-0.00067064	-0.000677357	-0.000687551	-0.000696888	-0.000721389	-0.000739916	-0.000774832	-0.000812561	-0.00087279	-0.000952343	-0.00105275	-0.00116352	-0.00129011	-0.00142264	-0.00152762	-0.00160733	-0.00166001	-0.00167851	-0.00168094
1760.74	-0.00060928	-0.000691903	-0.000705388	-0.000716563	-0.000708844	-0.000727392	-0.000710547	-0.000722254	-0.000703611	-0.000695497	-0.000692357	-0.000654997	-0.000640814	-0.000641571	-0.000634261	-0.000640667	-0.000631129	-0.000642549	-0.000637646	-0.000647237	-0.000644826	-0.000648385	-0.000649686	-0.00064963	-0.000660486	-0.000667944	-0.00066648	-0.000673012	-0.00067175	-0.000681154	-0.000685457	-0.000697785	-0.00071003	-0.00071897	-0.000744508	-0.000765724	-0.0008047	-0.000853258	-0.000916351	-0.000999437	-0.00110374	-0.00122066	-0.00135088	-0.001491	-0.00159715	-0.00168132	-0.0017362	-0.00175709	-0.00176273
1760.26	-0.000645195	-0.00073348	-0.000751865	-0.000758443	-0.000746184	-0.000760214	-0.000749239	-0.000747428	-0.000735831	-0.000721539	-0.000715326	-0.000673809	-0.000651416	-0.00065542	-0.000633098	-0.000638494	-0.000629478	-0.000641668	-0.000629316	-0.000635989	-0.000634258	-0.000638224	-0.00064283	-0.000637783	-0.000645431	-0.000659451	-0.000652515	-0.000662028	-0.000655086	-0.000667854	-0.000678621	-0.000688571	-0.000701636	-0.000714213	-0.000741784	-0.000765455	-0.000801542	-0.000855151	-0.00092286	-0.00100871	-0.00111907	-0.00124298	-0.00138563	-0.00152543	-0.00163779	-0.00172804	-0.00179054	-0.00181063	-0.0018229
1759.78	-0.000705638	-0.000791334	-0.000808934	-0.000819324	-0.000801653	-0.000820006	-0.000805378	-0.000805629	-0.000789864	-0.000778437	-0.000766453	-0.000720476	-0.000694088	-0.00068715	-0.000667984	-0.000671848	-0.000653261	-0.000660767	-0.000652141	-0.000651011	-0.000645967	-0.000650341	-0.000649231	-0.000644797	-0.000644579	-0.000652843	-0.000646635	-0.000653127	-0.000643895	-0.000651107	-0.000663163	-0.000668401	-0.000680393	-0.000693844	-0.0007199	-0.000744837	-0.000783748	-0.000836225	-0.000908908	-0.000997433	-0.00111417	-0.00124222	-0.00138927	-0.00153604	-0.00165492	-0.00174567	-0.00180927	-0.0018243	-0.00183766
1759.3	-0.000757386	-0.000837317	-0.000857471	-0.000870618	-0.000854084	-0.000872943	-0.000857925	-0.000859708	-0.000849307	-0.000836736	-0.000825547	-0.000784716	-0.000748245	-0.000743386	-0.000717683	-0.000725103	-0.000706629	-0.000708692	-0.00069721	-0.000687743	-0.000685451	-0.000684625	-0.000678609	-0.000676279	-0.000674095	-0.00067623	-0.000667226	-0.000666027	-0.000656789	-0.000660546	-0.000666982	-0.00067278	-0.000680673	-0.00069347	-0.000714035	-0.000737828	-0.000775027	-0.000828071	-0.000900704	-0.000988889	-0.00110563	-0.00124001	-0.00138863	-0.00153938	-0.0016584	-0.00174828	-0.00181099	-0.00182776	-0.00183853
1758.82	-0.000769849	-0.000852864	-0.000872233	-0.000889637	-0.000878152	-0.000893604	-0.00088661	-0.000890379	-0.000878111	-0.000868871	-0.00086081	-0.000819842	-0.000791712	-0.000786686	-0.000763417	-0.000769333	-0.000754835	-0.00075454	-0.000746127	-0.000739254	-0.000734048	-0.000733666	-0.00072425	-0.000721965	-0.000719861	-0.000718564	-0.000713057	-0.000705911	-0.000696946	-0.000706195	-0.000704974	-0.000707247	-0.000711834	-0.00072555	-0.000741932	-0.000765208	-0.000802466	-0.00085486	-0.000916059	-0.00100716	-0.00112756	-0.00126554	-0.00141521	-0.00156104	-0.00168651	-0.00177681	-0.00183782	-0.00185176	-0.0018541
1758.33	-0.000750498	-0.000836445	-0.000864489	-0.000879645	-0.000867015	-0.000883417	-0.000881613	-0.000882444	-0.000875974	-0.000865695	-0.000864473	-0.000820192	-0.000800826	-0.000797274	-0.000781437	-0.000784704	-0.000775769	-0.000779011	-0.000767772	-0.000766574	-0.000761478	-0.00076365	-0.00075936	-0.000760466	-0.000755121	-0.00075946	-0.00075488	-0.000747352	-0.000741713	-0.000747215	-0.000746915	-0.000753664	-0.000764553	-0.000772814	-0.000790256	-0.00081331	-0.000847708	-0.000897737	-0.000965871	-0.00105799	-0.00118111	-0.00132014	-0.00147164	-0.00162285	-0.00174936	-0.00183899	-0.00189341	-0.00191094	-0.00191076
1757.85	-0.000729832	-0.000820895	-0.000846436	-0.000858934	-0.000850522	-0.000865776	-0.000864696	-0.000862481	-0.000855005	-0.000845443	-0.000845596	-0.000802301	-0.000784382	-0.000773376	-0.000762649	-0.000766742	-0.000754836	-0.000763414	-0.000756008	-0.000758188	-0.000755857	-0.000763633	-0.000763174	-0.000761603	-0.000759419	-0.000769024	-0.000761414	-0.000765842	-0.000757839	-0.000769432	-0.000768587	-0.000778234	-0.000795443	-0.000804682	-0.000821305	-0.000848326	-0.000895559	-0.000941093	-0.00101667	-0.00111395	-0.00123712	-0.00138284	-0.00153751	-0.00169623	-0.00182903	-0.00191527	-0.0019719	-0.00199083	-0.00199484
1757.37	-0.000731955	-0.000829766	-0.000852927	-0.000863099	-0.000850814	-0.000866994	-0.000862776	-0.000857059	-0.000849007	-0.000834144	-0.000832333	-0.000788432	-0.00076028	-0.000750249	-0.000733427	-0.000738317	-0.000725842	-0.000731695	-0.00072456	-0.000729643	-0.000731332	-0.00073662	-0.000732723	-0.00073221	-0.000733043	-0.000743687	-0.000741954	-0.000746651	-0.000741087	-0.000750232	-0.000753627	-0.00076772	-0.000783911	-0.000796361	-0.000825904	-0.000855044	-0.000903524	-0.000953198	-0.00103372	-0.00113678	-0.0012672	-0.00141889	-0.00158102	-0.00175067	-0.0018887	-0.00197837	-0.00204041	-0.0020636	-0.00206723
1756.89	-0.000763302	-0.000867221	-0.000884157	-0.000894397	-0.00088359	-0.00089479	-0.000887885	-0.000885377	-0.000873666	-0.000854408	-0.000854557	-0.000802288	-0.000763904	-0.000754847	-0.00073633	-0.000737616	-0.000721733	-0.000720571	-0.000712119	-0.000714383	-0.000706125	-0.00071391	-0.000710531	-0.000702281	-0.000705853	-0.000713949	-0.000709839	-0.000714785	-0.0007045	-0.00072011	-0.000717885	-0.000732537	-0.00074952	-0.000760412	-0.000794843	-0.000824051	-0.000879091	-0.000933237	-0.00101623	-0.00112679	-0.00125984	-0.00142186	-0.00158856	-0.00176565	-0.00190635	-0.00200556	-0.00207018	-0.00209338	-0.0021025
1756.4	-0.000813238	-0.000917227	-0.000928871	-0.000941086	-0.00092947	-0.000943895	-0.000933873	-0.000931183	-0.000920194	-0.000900077	-0.000900459	-0.000841315	-0.0008037	-0.000793494	-0.000773463	-0.00076912	-0.000747144	-0.000745554	-0.000729212	-0.000732112	-0.000722764	-0.00072016	-0.000716912	-0.000708575	-0.000704983	-0.000701382	-0.000706218	-0.000702914	-0.000693293	-0.000702707	-0.000692575	-0.000710052	-0.000725536	-0.000730869	-0.000766242	-0.000795199	-0.000846643	-0.000898492	-0.000988017	-0.0011035	-0.00123739	-0.00140009	-0.00157344	-0.00175276	-0.00189717	-0.00200181	-0.00206246	-0.00208917	-0.00209828
1755.92	-0.000849375	-0.000944362	-0.0009624	-0.000977379	-0.000963522	-0.000976165	-0.000971439	-0.000974728	-0.000961255	-0.000945672	-0.000943026	-0.000889475	-0.000851159	-0.000844856	-0.000821495	-0.000820283	-0.000796117	-0.000795628	-0.00077487	-0.000774553	-0.00076303	-0.000760243	-0.000754334	-0.000742506	-0.000738892	-0.000735153	-0.000731311	-0.000725552	-0.000713525	-0.000723061	-0.000707604	-0.000721263	-0.000737104	-0.000738172	-0.000765789	-0.000794639	-0.00084042	-0.000896295	-0.000981385	-0.0011002	-0.00123161	-0.00139513	-0.00157559	-0.00174995	-0.00189803	-0.00200168	-0.00205872	-0.002084	-0.0020895
1755.44	-0.000847992	-0.00094333	-0.000964753	-0.000979381	-0.000973975	-0.000985945	-0.000984161	-0.000987831	-0.000978279	-0.000964706	-0.000965644	-0.000918173	-0.000879332	-0.000879544	-0.000854231	-0.000857079	-0.000838507	-0.00083614	-0.000820327	-0.000825354	-0.000810276	-0.000807333	-0.000802065	-0.000790317	-0.000791465	-0.000782404	-0.000781777	-0.000773361	-0.00076498	-0.000767307	-0.000751113	-0.00076084	-0.00078222	-0.000776289	-0.000804499	-0.000831776	-0.000880219	-0.000931532	-0.00101473	-0.00113332	-0.00126716	-0.00143166	-0.00161046	-0.00178782	-0.00193742	-0.00203975	-0.00209241	-0.00210987	-0.0021166
1754.96	-0.000819142	-0.000919857	-0.000949348	-0.000962785	-0.000958514	-0.000970985	-0.000967668	-0.000975596	-0.000968934	-0.000955567	-0.00095504	-0.000903468	-0.000874172	-0.000877128	-0.000852583	-0.00085948	-0.000844218	-0.00084417	-0.000829528	-0.000840251	-0.000830919	-0.000825377	-0.000823328	-0.0008142	-0.000815212	-0.000808725	-0.000814049	-0.000805708	-0.000800682	-0.000805031	-0.000794711	-0.000805513	-0.000825968	-0.000823319	-0.000851189	-0.000877388	-0.000930612	-0.000981485	-0.00107213	-0.00118572	-0.00132775	-0.00149326	-0.00167354	-0.00186076	-0.00200714	-0.00211287	-0.00216305	-0.00218244	-0.00218415
1754.48	-0.000797121	-0.000905958	-0.000935725	-0.000946908	-0.000946511	-0.000954453	-0.000949138	-0.000958465	-0.000949091	-0.000936006	-0.000934136	-0.000880847	-0.000845793	-0.000848068	-0.000824116	-0.000830715	-0.00081363	-0.000815622	-0.000803587	-0.000817702	-0.000811149	-0.000800425	-0.000807216	-0.000801134	-0.000800051	-0.000799199	-0.000801827	-0.000801735	-0.00079449	-0.000804546	-0.000797802	-0.000814234	-0.000835579	-0.000838923	-0.000867691	-0.000898972	-0.000951215	-0.00101129	-0.00110993	-0.00122299	-0.00137971	-0.00154972	-0.00173046	-0.00192469	-0.00207918	-0.00218555	-0.00224345	-0.00226349	-0.00226574
1753.99	-0.000800731	-0.000914675	-0.000941495	-0.000950022	-0.0009511	-0.000954962	-0.000952191	-0.00095359	-0.000948092	-0.000929124	-0.000928621	-0.00087086	-0.000825593	-0.000828854	-0.000802304	-0.000802353	-0.000784657	-0.000783899	-0.000767944	-0.000776421	-0.000772821	-0.000760232	-0.000762108	-0.000758565	-0.00076419	-0.000760295	-0.000764196	-0.000759139	-0.000755173	-0.000765356	-0.000761684	-0.000774607	-0.000798721	-0.000804182	-0.000841879	-0.000872825	-0.000931472	-0.000994018	-0.00110224	-0.00122085	-0.00138415	-0.0015608	-0.00175127	-0.00195309	-0.0021166	-0.0022264	-0.00229199	-0.00231674	-0.00231785
1753.51	-0.000828459	-0.000939831	-0.00096542	-0.000969354	-0.000976582	-0.000981595	-0.000972209	-0.000968949	-0.000964348	-0.000947144	-0.000945181	-0.00088133	-0.000836591	-0.000832368	-0.000802002	-0.000802858	-0.000776721	-0.000768994	-0.000750583	-0.000759325	-0.00075321	-0.000738292	-0.000732172	-0.000731502	-0.000723287	-0.000725931	-0.000724211	-0.000718407	-0.000715241	-0.000717935	-0.000717035	-0.000724384	-0.00074745	-0.000753785	-0.000787249	-0.000824993	-0.000880698	-0.000949302	-0.001056	-0.00118612	-0.00134652	-0.00153342	-0.00173441	-0.00193711	-0.0021104	-0.00222359	-0.00229032	-0.00231691	-0.00232205
1753.03	-0.000857277	-0.00096371	-0.000989075	-0.000992641	-0.000999062	-0.00100118	-0.000997077	-0.000995347	-0.000988872	-0.000972163	-0.000966096	-0.000904723	-0.000866803	-0.000851661	-0.000831709	-0.000822536	-0.000798813	-0.000787943	-0.000766652	-0.000769767	-0.000763675	-0.00074582	-0.000732056	-0.000731655	-0.000717398	-0.000716558	-0.000713295	-0.000701516	-0.00069363	-0.00068977	-0.000690146	-0.00069687	-0.000716914	-0.000719218	-0.000752367	-0.000783311	-0.000836749	-0.000904158	-0.00101732	-0.00114625	-0.00131023	-0.00149453	-0.00169985	-0.00191079	-0.0020867	-0.00219617	-0.00226528	-0.00229035	-0.00229062
1752.55	-0.000853641	-0.000962692	-0.000984552	-0.000990443	-0.000999947	-0.00100575	-0.00100028	-0.00100062	-0.000999967	-0.000976073	-0.000979138	-0.000919161	-0.000880822	-0.000870021	-0.000850823	-0.000842951	-0.000819753	-0.000808372	-0.000795507	-0.0007954	-0.000783744	-0.000771323	-0.000754142	-0.000748317	-0.000739486	-0.000741236	-0.000730192	-0.000720961	-0.00070742	-0.000706311	-0.000701297	-0.000706787	-0.000718181	-0.000725666	-0.00075335	-0.000784204	-0.000829715	-0.000897398	-0.00100789	-0.00113521	-0.0013028	-0.0014912	-0.00169814	-0.00191197	-0.0020797	-0.00219512	-0.00225977	-0.00227744	-0.00227828
1752.07	-0.000823834	-0.000935694	-0.000958382	-0.000960119	-0.000974309	-0.000984649	-0.00097697	-0.000974869	-0.000971512	-0.000956801	-0.000957837	-0.000903446	-0.000868898	-0.000858399	-0.000841616	-0.000839599	-0.000818507	-0.000810632	-0.000794932	-0.000798231	-0.000791844	-0.000784875	-0.000771056	-0.000772484	-0.000761574	-0.000760299	-0.000749788	-0.000745851	-0.000735335	-0.000733756	-0.00073167	-0.000733657	-0.000748197	-0.000755686	-0.00078443	-0.00081372	-0.000861455	-0.000926869	-0.00103525	-0.00116963	-0.00133636	-0.00152482	-0.00173296	-0.00195354	-0.00212255	-0.00223457	-0.0022999	-0.00231306	-0.00231448
1751.58	-0.000779984	-0.000894966	-0.000916422	-0.000922412	-0.000930003	-0.000943562	-0.000931011	-0.000935456	-0.000932113	-0.000915414	-0.000917833	-0.000864458	-0.000824156	-0.000821447	-0.000799064	-0.000804469	-0.000782343	-0.000778003	-0.000768446	-0.000766508	-0.00077222	-0.000764909	-0.000751215	-0.00075316	-0.000744614	-0.000754917	-0.000747884	-0.00074075	-0.000735987	-0.000740128	-0.000738227	-0.000742439	-0.000761016	-0.000771768	-0.000806144	-0.000838052	-0.00089356	-0.000966003	-0.00107262	-0.00120861	-0.00137902	-0.0015792	-0.00179444	-0.00201598	-0.00219131	-0.00230225	-0.00236974	-0.00238714	-0.00238615
1751.1	-0.000753402	-0.000867654	-0.000886069	-0.00089585	-0.000898461	-0.000907935	-0.000901251	-0.000897158	-0.000903835	-0.000878524	-0.00088004	-0.000824462	-0.000778456	-0.000772692	-0.000749969	-0.000756652	-0.000730019	-0.000725252	-0.000717252	-0.00071596	-0.000716089	-0.00071772	-0.000701895	-0.000703676	-0.000704595	-0.000710006	-0.000702651	-0.000696789	-0.000696618	-0.000704173	-0.000712221	-0.000716592	-0.000733886	-0.000753236	-0.00079516	-0.000824508	-0.000884984	-0.000964411	-0.00108069	-0.00122363	-0.00140006	-0.00160678	-0.00183185	-0.00206063	-0.00224279	-0.00236225	-0.00243116	-0.00245231	-0.00245483
1750.62	-0.000754731	-0.000866237	-0.000884539	-0.000894726	-0.000898487	-0.000905705	-0.000895351	-0.000893764	-0.000894632	-0.00087108	-0.000868406	-0.000810937	-0.000759439	-0.000748463	-0.000727684	-0.000724411	-0.000703339	-0.000692034	-0.000678404	-0.000675119	-0.000670681	-0.000664486	-0.000650976	-0.000653369	-0.000646792	-0.000651965	-0.000645939	-0.000642607	-0.000638205	-0.000645611	-0.000654255	-0.000655534	-0.000678523	-0.000693886	-0.000740791	-0.000770064	-0.000840793	-0.000922924	-0.00103951	-0.0011945	-0.00137409	-0.00159078	-0.00182327	-0.0020558	-0.00224799	-0.00237584	-0.00244688	-0.00247497	-0.00247779
1750.14	-0.000771773	-0.000880223	-0.000903408	-0.000917871	-0.000913916	-0.000920965	-0.000913635	-0.000909148	-0.000907583	-0.000889074	-0.000883909	-0.000828281	-0.000776619	-0.000761512	-0.000740412	-0.000731759	-0.000706201	-0.000693234	-0.000675621	-0.00066636	-0.000661955	-0.000647828	-0.000634115	-0.000626015	-0.000619016	-0.000618908	-0.000610891	-0.000599089	-0.00059688	-0.000599537	-0.000600293	-0.000602131	-0.000621022	-0.000637999	-0.000678403	-0.000714019	-0.000784787	-0.000859188	-0.000982795	-0.0011339	-0.00132371	-0.00154388	-0.00178144	-0.00202069	-0.00221558	-0.00234253	-0.00241734	-0.00244864	-0.00244998
1749.65	-0.000781281	-0.000890318	-0.000916507	-0.000931008	-0.00092593	-0.00094122	-0.000933664	-0.000927303	-0.000928951	-0.000909309	-0.000903855	-0.000852587	-0.000806034	-0.000793062	-0.00076592	-0.000755771	-0.000733746	-0.000718897	-0.000694935	-0.000690999	-0.000680744	-0.000663711	-0.000645118	-0.000639146	-0.000629704	-0.000623061	-0.000609597	-0.000598071	-0.000592475	-0.000589422	-0.000590513	-0.000586537	-0.000599829	-0.000613006	-0.000652656	-0.000682974	-0.000748528	-0.000824757	-0.000941358	-0.00109511	-0.00128194	-0.00150615	-0.0017414	-0.00198784	-0.00218356	-0.0023142	-0.00238409	-0.00241071	-0.00240391
1749.17	-0.000765409	-0.000879398	-0.000906413	-0.000921418	-0.000922038	-0.000936029	-0.000931501	-0.000926699	-0.000930589	-0.000911296	-0.000912284	-0.000860977	-0.000813922	-0.000807503	-0.000780683	-0.000772346	-0.00075363	-0.000740713	-0.000722867	-0.000716221	-0.000702716	-0.000691163	-0.000671461	-0.000663314	-0.000656272	-0.000648565	-0.000638589	-0.000621142	-0.000612677	-0.000608687	-0.000607493	-0.000607538	-0.000617231	-0.000629377	-0.000665361	-0.000695105	-0.000760597	-0.00083453	-0.000948999	-0.00110276	-0.00128976	-0.00151494	-0.00174743	-0.00199272	-0.00219237	-0.00231496	-0.00238316	-0.00240655	-0.00239779
1748.69	-0.000724001	-0.000840881	-0.000870512	-0.000882877	-0.000888176	-0.000903316	-0.000901735	-0.000901181	-0.000903736	-0.000883986	-0.000886293	-0.000828648	-0.000792884	-0.00078934	-0.00076242	-0.000757234	-0.000741857	-0.000732536	-0.000714648	-0.000710983	-0.000697628	-0.000689119	-0.000682815	-0.00067215	-0.000662733	-0.000660346	-0.00064773	-0.000635131	-0.000629725	-0.000625578	-0.000628255	-0.000631392	-0.000642449	-0.000651918	-0.00069081	-0.000727312	-0.000789991	-0.000866649	-0.000983653	-0.00114233	-0.0013297	-0.00155722	-0.00179169	-0.00204249	-0.00223937	-0.00236808	-0.00243207	-0.00245366	-0.00244084
1748.21	-0.000671274	-0.000796266	-0.000822393	-0.000838552	-0.000845001	-0.00086448	-0.000858037	-0.000857901	-0.000861625	-0.000838283	-0.00084586	-0.000784609	-0.000747428	-0.000740877	-0.000716377	-0.000712515	-0.000696515	-0.000685237	-0.000671241	-0.000670636	-0.000658182	-0.000646774	-0.000644635	-0.000636588	-0.000630255	-0.000631261	-0.000615639	-0.00061504	-0.000609044	-0.000612012	-0.000614181	-0.000620704	-0.000637677	-0.000650435	-0.000689471	-0.000731796	-0.00079861	-0.000880054	-0.00100008	-0.00116467	-0.00136058	-0.00159485	-0.00183816	-0.00209664	-0.00229993	-0.00242764	-0.00250025	-0.00251838	-0.00251115
1747.73	-0.000639479	-0.000761081	-0.000791614	-0.000809693	-0.000811166	-0.000826568	-0.00082213	-0.0008196	-0.000824479	-0.000800832	-0.000809232	-0.000745771	-0.000700087	-0.000690576	-0.000668477	-0.000658068	-0.000642211	-0.000631781	-0.000615733	-0.000609615	-0.000595126	-0.000586879	-0.000579044	-0.000571632	-0.000568801	-0.000561819	-0.000552087	-0.000551764	-0.000549217	-0.000552678	-0.000558597	-0.000567995	-0.000584773	-0.000602756	-0.000645116	-0.000689077	-0.000758367	-0.000848019	-0.000971187	-0.00114568	-0.00135101	-0.001592	-0.0018456	-0.00211132	-0.00231976	-0.00245993	-0.00253444	-0.00256319	-0.00255259
1747.24	-0.000631272	-0.000752944	-0.000782791	-0.000798547	-0.000801175	-0.000812059	-0.000807227	-0.000804515	-0.000808032	-0.000785587	-0.000789214	-0.000729044	-0.000677715	-0.000663472	-0.000636639	-0.000627495	-0.000610973	-0.000593538	-0.000569692	-0.000558193	-0.000544023	-0.00053392	-0.000528935	-0.00051357	-0.000505153	-0.000496017	-0.000487622	-0.000482328	-0.000473953	-0.000477252	-0.000478079	-0.000491905	-0.000511306	-0.00052376	-0.000569831	-0.000613571	-0.00068553	-0.000779789	-0.000905266	-0.00108297	-0.00129429	-0.00154324	-0.00180043	-0.00207657	-0.00229487	-0.00244125	-0.00251784	-0.00254436	-0.00253885
1746.76	-0.000630596	-0.000749193	-0.000786654	-0.000800572	-0.0008005	-0.000815273	-0.000807264	-0.000804932	-0.000803499	-0.000782957	-0.000790259	-0.000729055	-0.000679299	-0.000666673	-0.000640449	-0.000625857	-0.000603273	-0.00058771	-0.000560902	-0.000549813	-0.000529773	-0.000514006	-0.000500558	-0.000485244	-0.000470914	-0.000461618	-0.000445411	-0.000435145	-0.000429573	-0.000423888	-0.000424772	-0.000433482	-0.000449519	-0.000462847	-0.000506357	-0.000546039	-0.000615291	-0.000708834	-0.00083654	-0.00101415	-0.00122845	-0.00147549	-0.00174369	-0.00202044	-0.00224293	-0.00238563	-0.00246137	-0.00248604	-0.0024864
1746.28	-0.000622194	-0.000739961	-0.000774387	-0.000792121	-0.000790933	-0.000808968	-0.000800653	-0.000799814	-0.00079742	-0.000782226	-0.000787544	-0.000730033	-0.000684943	-0.000669932	-0.000646751	-0.000631229	-0.000608738	-0.000597827	-0.000574856	-0.000554304	-0.000531658	-0.000515386	-0.000503841	-0.000485633	-0.000474372	-0.000455707	-0.000442157	-0.000431184	-0.000426105	-0.00041219	-0.000410293	-0.000414333	-0.000433618	-0.000438275	-0.00047877	-0.000518378	-0.000582445	-0.000680124	-0.000803609	-0.00097737	-0.00118872	-0.00143886	-0.00171085	-0.00198931	-0.00220599	-0.00234908	-0.0024231	-0.00244725	-0.00243644
1745.8	-0.000582192	-0.000705198	-0.000742318	-0.000760159	-0.000758189	-0.000777852	-0.000769638	-0.000772055	-0.000773608	-0.000763763	-0.000766642	-0.000710245	-0.000662856	-0.000651665	-0.000631862	-0.000621323	-0.000600958	-0.000588205	-0.000567819	-0.000544561	-0.000529943	-0.000516899	-0.000505519	-0.000489492	-0.000477763	-0.00046212	-0.000448591	-0.000440196	-0.00043454	-0.000423442	-0.000421229	-0.000421778	-0.000435548	-0.000446198	-0.000484856	-0.000519388	-0.000587949	-0.000683846	-0.000807515	-0.000981335	-0.00119841	-0.00145239	-0.00172183	-0.00200111	-0.0022211	-0.00236079	-0.00243321	-0.00244959	-0.00243555
1745.32	-0.000517194	-0.00064611	-0.000685688	-0.000707408	-0.000705487	-0.000724006	-0.000716537	-0.000722664	-0.000725137	-0.000712468	-0.00071514	-0.00066324	-0.000616381	-0.000605042	-0.000587675	-0.00057612	-0.000558699	-0.0005456	-0.00052526	-0.000508516	-0.000499836	-0.000483916	-0.000469631	-0.000465624	-0.000451165	-0.000438463	-0.00043091	-0.000420341	-0.000418079	-0.000407824	-0.00041472	-0.000419808	-0.000432218	-0.000441474	-0.000484994	-0.000523095	-0.000596851	-0.000694539	-0.000823691	-0.000998693	-0.00122383	-0.00148457	-0.00176052	-0.00204411	-0.00226432	-0.0024058	-0.00248321	-0.00250058	-0.00248385
1744.83	-0.000454177	-0.00058593	-0.000620299	-0.000641628	-0.000642279	-0.000661768	-0.000656758	-0.000658786	-0.000658458	-0.000645593	-0.000652386	-0.000598782	-0.000547961	-0.000530942	-0.00051827	-0.000510375	-0.000488867	-0.000474312	-0.000457854	-0.000435512	-0.000427551	-0.000414813	-0.000401152	-0.000394241	-0.000380933	-0.000373509	-0.000369621	-0.000359348	-0.000356855	-0.000353782	-0.000361541	-0.000365455	-0.000388321	-0.000399582	-0.000450474	-0.00048614	-0.000567978	-0.000670937	-0.000807419	-0.00098857	-0.00122344	-0.0014905	-0.00177358	-0.00206104	-0.00229275	-0.00244179	-0.00252515	-0.00254043	-0.0025277
1744.35	-0.000409452	-0.000540637	-0.000574802	-0.000594678	-0.000588913	-0.000603847	-0.000601851	-0.000607564	-0.000601773	-0.000588607	-0.0005962	-0.000537957	-0.000489384	-0.000470622	-0.00044747	-0.000442412	-0.000417579	-0.000394807	-0.000377169	-0.000363636	-0.000341908	-0.000329579	-0.000316503	-0.000310217	-0.000291336	-0.000284983	-0.000275625	-0.000267875	-0.000264796	-0.000261396	-0.000266538	-0.000276719	-0.000298267	-0.000310662	-0.000364039	-0.000407367	-0.000490531	-0.000598169	-0.000739778	-0.00092649	-0.00116748	-0.0014439	-0.00174114	-0.00203578	-0.00227419	-0.0024277	-0.00251424	-0.00253376	-0.00252453
1743.87	-0.000383519	-0.000509188	-0.000546366	-0.000562084	-0.000556638	-0.000571403	-0.000565825	-0.000566364	-0.000566748	-0.000547734	-0.00055556	-0.00049897	-0.00045142	-0.000423988	-0.000402317	-0.000401269	-0.000368003	-0.000340559	-0.000316479	-0.000306322	-0.000281878	-0.000264339	-0.000247808	-0.000233561	-0.000215408	-0.000202819	-0.000191929	-0.000183204	-0.000172665	-0.000166833	-0.000175286	-0.000184175	-0.000206839	-0.000217646	-0.00025936	-0.000303955	-0.000386982	-0.000498708	-0.000640313	-0.000829701	-0.00107708	-0.00136364	-0.00165931	-0.0019641	-0.00220915	-0.00236579	-0.0024521	-0.00246932	-0.00246394
1743.39	-0.000358994	-0.000487702	-0.000521371	-0.000543641	-0.000535495	-0.000548503	-0.000548151	-0.000546344	-0.000538383	-0.00052196	-0.000530073	-0.00047957	-0.000424696	-0.000403887	-0.000382384	-0.000374759	-0.000342068	-0.000313722	-0.000293436	-0.000279695	-0.000244439	-0.000229425	-0.000215752	-0.00019537	-0.00017167	-0.000163905	-0.000139269	-0.000133553	-0.000119607	-0.000111693	-0.00011527	-0.000117174	-0.000136195	-0.000146364	-0.00018338	-0.000227868	-0.000310463	-0.00041993	-0.000560862	-0.000750861	-0.00099864	-0.00128035	-0.00158365	-0.00188621	-0.00213492	-0.00229196	-0.00237328	-0.00239551	-0.00238635
1742.9	-0.00032146	-0.000456311	-0.000483165	-0.00050747	-0.000503231	-0.000520135	-0.000517159	-0.000515216	-0.000511004	-0.00049125	-0.000503064	-0.000455976	-0.000398827	-0.000386858	-0.000361592	-0.000357613	-0.000316531	-0.000293333	-0.000272521	-0.000262237	-0.0002316	-0.000216448	-0.000197133	-0.000176842	-0.000155893	-0.000144843	-0.000123417	-0.000115035	-9.71051e-05	-8.57891e-05	-9.24734e-05	-9.13454e-05	-0.000106601	-0.000112563	-0.000152099	-0.00019361	-0.000273791	-0.00038313	-0.000524198	-0.000716231	-0.000960796	-0.00124299	-0.00154413	-0.00184833	-0.00209418	-0.00225042	-0.00233644	-0.00234806	-0.00233585
1742.42	-0.000255337	-0.000394958	-0.000427722	-0.000450833	-0.000443888	-0.000465157	-0.000464662	-0.000464731	-0.000461455	-0.000441167	-0.000461038	-0.00041073	-0.000354742	-0.000340405	-0.000318069	-0.000312613	-0.000279539	-0.00025403	-0.000239144	-0.000225581	-0.000201203	-0.000183495	-0.000172911	-0.000149791	-0.000128386	-0.000122543	-9.84972e-05	-9.31793e-05	-8.05708e-05	-6.65761e-05	-7.25741e-05	-7.43661e-05	-9.11454e-05	-0.00010403	-0.000135331	-0.00018539	-0.000266972	-0.00037686	-0.00051615	-0.00071252	-0.000960294	-0.00124868	-0.00154452	-0.00185289	-0.00210119	-0.00226308	-0.00234211	-0.00235844	-0.00234324
1741.94	-0.000174853	-0.000314744	-0.00034957	-0.000370348	-0.000368405	-0.000390176	-0.000393163	-0.000385315	-0.000385957	-0.000368234	-0.000391792	-0.000339802	-0.00028264	-0.000271615	-0.000245373	-0.000243765	-0.000206635	-0.000184709	-0.000171013	-0.000160536	-0.000130994	-0.000116014	-0.000108823	-8.6409e-05	-7.08497e-05	-6.85177e-05	-4.79749e-05	-3.90064e-05	-3.04177e-05	-2.16954e-05	-3.13348e-05	-3.65412e-05	-5.01049e-05	-6.90268e-05	-0.000104213	-0.000156	-0.000242126	-0.00035683	-0.000503666	-0.000705042	-0.000958306	-0.00125289	-0.00155656	-0.00187111	-0.00212464	-0.00228999	-0.00237134	-0.00239008	-0.00237616
1741.46	-9.50457e-05	-0.000241156	-0.000271511	-0.000296162	-0.000290663	-0.000312927	-0.000310512	-0.000305868	-0.000305141	-0.000286826	-0.000305603	-0.000256412	-0.000202018	-0.000189768	-0.000156993	-0.000154396	-0.000117809	-9.36246e-05	-7.78432e-05	-5.98538e-05	-3.6267e-05	-2.23786e-05	-1.07946e-05	9.51438e-06	2.38076e-05	3.41991e-05	5.13655e-05	5.10785e-05	6.70524e-05	7.05787e-05	6.01024e-05	5.20184e-05	3.48364e-05	1.21935e-05	-2.92611e-05	-8.44509e-05	-0.000172355	-0.000293371	-0.000441112	-0.000653384	-0.0009136	-0.00121785	-0.00153082	-0.00185933	-0.00211695	-0.00228417	-0.0023733	-0.00239959	-0.00238665
1740.98	-4.00446e-05	-0.000179243	-0.000212616	-0.000228587	-0.000227295	-0.000247294	-0.000239481	-0.000236826	-0.000235084	-0.000213159	-0.000229438	-0.000183505	-0.000126174	-0.00010918	-7.83208e-05	-7.19002e-05	-2.80125e-05	-4.89295e-06	1.6378e-05	3.05722e-05	5.71357e-05	8.14118e-05	9.29147e-05	0.000117739	0.000132491	0.000142695	0.000167206	0.000171897	0.000181961	0.000184841	0.000179971	0.000168574	0.000152842	0.000128303	8.68487e-05	3.05552e-05	-6.14669e-05	-0.000184378	-0.00033671	-0.000554489	-0.000821862	-0.001133	-0.00145289	-0.00178837	-0.00205387	-0.00223006	-0.00231773	-0.00234594	-0.00233694
1740.49	4.74581e-06	-0.000137793	-0.00017378	-0.000182744	-0.000176159	-0.000201669	-0.000187941	-0.000181208	-0.000178959	-0.000159027	-0.000169996	-0.000122664	-6.53911e-05	-4.99827e-05	-1.57998e-05	-1.0884e-05	3.71001e-05	6.0675e-05	8.98419e-05	0.000107047	0.000131204	0.000161178	0.000178396	0.000203097	0.000216978	0.000232568	0.000263177	0.000268609	0.000283243	0.000285489	0.000286238	0.000274282	0.000263138	0.000243933	0.000205544	0.000147627	5.88001e-05	-6.33939e-05	-0.000218444	-0.00043887	-0.000712114	-0.00102409	-0.00134661	-0.00169219	-0.0019575	-0.00213401	-0.00222412	-0.00225413	-0.00224622
1740.01	4.56595e-05	-9.91481e-05	-0.000128402	-0.000141266	-0.000133903	-0.000158117	-0.000143078	-0.000140089	-0.000130378	-0.000115005	-0.000120665	-7.67229e-05	-2.10833e-05	-7.80681e-06	2.83401e-05	3.6081e-05	8.5586e-05	0.00010598	0.00013876	0.000152885	0.000179962	0.00021027	0.0002306	0.000258298	0.000278543	0.000293866	0.000318686	0.000330059	0.000348079	0.000356023	0.000353706	0.000347554	0.000332831	0.000319616	0.000286668	0.000234523	0.000141671	2.1908e-05	-0.000125988	-0.000349309	-0.000622355	-0.000935037	-0.00125819	-0.00160828	-0.00187446	-0.00204788	-0.00213354	-0.00216529	-0.00215618
1739.53	0.000108384	-3.66396e-05	-7.39857e-05	-7.81897e-05	-7.73189e-05	-9.81477e-05	-8.93643e-05	-8.56741e-05	-7.50007e-05	-6.49846e-05	-6.87046e-05	-2.6885e-05	2.6304e-05	4.19559e-05	8.00316e-05	8.86833e-05	0.000129817	0.000150119	0.000184371	0.000199526	0.000226	0.000256437	0.000271099	0.000295813	0.000318767	0.000337483	0.000362677	0.000376714	0.000391346	0.000397085	0.00039772	0.000395066	0.000377185	0.000368302	0.000333294	0.000278401	0.000188404	7.31591e-05	-7.96231e-05	-0.00030103	-0.000577541	-0.00089032	-0.00121746	-0.00156782	-0.00183111	-0.00200458	-0.00208865	-0.00211537	-0.00210687
1739.05	0.000196958	4.24567e-05	7.56985e-06	2.31469e-06	-7.20595e-07	-2.3174e-05	-9.01406e-06	-8.56345e-06	-5.4551e-06	5.09046e-06	2.7107e-06	4.25716e-05	9.76307e-05	0.000105397	0.000144626	0.000156772	0.000195732	0.000219404	0.000250959	0.00026214	0.00029235	0.000313747	0.000330782	0.000358321	0.000377791	0.00039156	0.000412612	0.000428801	0.000441483	0.000447821	0.000446827	0.000439209	0.000424041	0.000409106	0.000374388	0.000314532	0.000225703	0.000108653	-4.99275e-05	-0.000274517	-0.000550744	-0.000867554	-0.0012007	-0.00155208	-0.00182172	-0.00199689	-0.00208041	-0.00210776	-0.00210068
1738.57	0.000291326	0.000136622	9.96121e-05	9.23261e-05	9.09002e-05	7.31664e-05	7.91038e-05	7.75422e-05	8.39012e-05	9.74529e-05	8.75928e-05	0.000127332	0.000182978	0.000194198	0.000237659	0.000249169	0.000282894	0.000311963	0.00034194	0.000358716	0.000379016	0.000405728	0.00042181	0.000447189	0.00046532	0.000481604	0.000502087	0.000515708	0.000522597	0.000533875	0.000529932	0.000518905	0.000502806	0.000481834	0.000440973	0.000385767	0.000291016	0.000166946	7.78103e-07	-0.000227313	-0.000510387	-0.000834081	-0.00117106	-0.00153207	-0.00181094	-0.00198976	-0.00207427	-0.00210543	-0.00209827
1738.08	0.000371324	0.000220161	0.000182382	0.000177833	0.000176377	0.000159283	0.000166146	0.000169223	0.000172154	0.000191555	0.000180297	0.000219153	0.000275232	0.000285421	0.00032829	0.000343355	0.000382752	0.000413269	0.000442598	0.000464837	0.000490835	0.000519365	0.000534833	0.00056242	0.000583216	0.000599271	0.000618569	0.000635384	0.000638798	0.000652318	0.0006446	0.000639757	0.000617506	0.000599965	0.000553046	0.000497955	0.000395218	0.000267382	9.87893e-05	-0.000130639	-0.000423123	-0.000750797	-0.00109876	-0.0014693	-0.00175205	-0.00193712	-0.00203026	-0.0020626	-0.00205945
1737.6	0.000435182	0.000282093	0.000244449	0.000241726	0.000241378	0.000230393	0.000239889	0.000239735	0.000247401	0.000267267	0.000261344	0.000301553	0.000351852	0.000368429	0.000411013	0.000427047	0.00047092	0.000502325	0.000534132	0.000558709	0.000587829	0.000622046	0.000645462	0.000670162	0.00069616	0.000718306	0.000736726	0.000760757	0.000763619	0.000775214	0.000774625	0.000774518	0.000751738	0.000731137	0.000686911	0.000630637	0.000531379	0.000403375	0.000229727	-6.24671e-06	-0.000296405	-0.00063495	-0.000990291	-0.00136264	-0.00164833	-0.00183387	-0.00193234	-0.00196658	-0.00196027
1737.12	0.000487896	0.000329595	0.000294996	0.000296424	0.000296855	0.000287162	0.000296345	0.000296326	0.000305307	0.000332345	0.000322239	0.000365715	0.000415573	0.000435031	0.000480908	0.000493816	0.000541079	0.00057435	0.000605881	0.000639953	0.000666095	0.000702906	0.000728944	0.000756538	0.000785818	0.000813676	0.000837543	0.000861795	0.000870311	0.000884676	0.000886227	0.000887833	0.000863833	0.000856167	0.000810971	0.000756175	0.000661227	0.00053518	0.000361474	0.000125812	-0.000165023	-0.000506532	-0.000863503	-0.00123717	-0.00152757	-0.00170959	-0.00181098	-0.00184375	-0.00183231
1736.64	0.000554284	0.000393165	0.000355455	0.000354504	0.000355711	0.000347804	0.000357204	0.00036517	0.000370402	0.000391781	0.00038694	0.000429275	0.00048246	0.00049704	0.000545341	0.000562636	0.000605337	0.000635224	0.000677147	0.000707858	0.000728899	0.000776644	0.000800277	0.000830528	0.000862894	0.000890452	0.000911242	0.000936417	0.000949549	0.00096212	0.000974688	0.000973641	0.000952435	0.000942053	0.000902248	0.000851302	0.000753666	0.000630429	0.000461106	0.000229025	-6.21669e-05	-0.000404132	-0.000764994	-0.00113702	-0.00142514	-0.0016126	-0.00170686	-0.00173454	-0.00172674
1736.16	0.000649262	0.000488458	0.000448633	0.000443386	0.000449557	0.000431599	0.000449268	0.000455076	0.000458562	0.000481935	0.000476738	0.000518428	0.000570471	0.000587422	0.000628392	0.000649192	0.000689027	0.000717995	0.000759595	0.000795749	0.000813273	0.000858279	0.000884796	0.000911579	0.000941194	0.00097404	0.000988855	0.00101619	0.0010274	0.00104266	0.00105453	0.00105287	0.00102882	0.0010157	0.000978967	0.000930944	0.000829673	0.00070541	0.000540649	0.000299369	1.21575e-05	-0.000336464	-0.000695416	-0.0010721	-0.0013599	-0.00154893	-0.00164255	-0.00167541	-0.00165933
1735.67	0.00077294	0.000611492	0.000570891	0.000565643	0.000568412	0.000557224	0.000569693	0.000581854	0.000582245	0.000608859	0.000596227	0.00063975	0.000692226	0.000709926	0.00075561	0.000773545	0.000813901	0.000842052	0.000880245	0.000915713	0.000934748	0.000974292	0.00100017	0.00103257	0.00105826	0.0010908	0.00110192	0.00112669	0.00113663	0.00114888	0.00115762	0.00115205	0.00112696	0.00111484	0.00107423	0.00101991	0.000918424	0.000790329	0.000620316	0.000375857	8.18349e-05	-0.000269729	-0.000635865	-0.00101762	-0.00130952	-0.00150454	-0.00159596	-0.0016321	-0.00161729
1735.19	0.000902458	0.000742325	0.000707423	0.000702079	0.000707913	0.000698991	0.000714119	0.000725347	0.000728488	0.000760994	0.000741969	0.000787261	0.000842722	0.00085995	0.000905513	0.000922139	0.000968712	0.000996105	0.00103271	0.00106755	0.00109426	0.00113082	0.0011558	0.00118431	0.00120959	0.00124156	0.0012515	0.00127424	0.00129144	0.00129389	0.001302	0.00129745	0.00127402	0.00125103	0.00120935	0.00115101	0.0010442	0.000913605	0.000738329	0.000490455	0.000183607	-0.000173001	-0.000549072	-0.000932113	-0.0012314	-0.0014315	-0.00152884	-0.00156668	-0.00155766
1734.71	0.00102093	0.000859858	0.000828459	0.00082546	0.00083627	0.00082963	0.000850164	0.000866593	0.000870613	0.000901974	0.000887745	0.000936455	0.00098822	0.00100793	0.0010552	0.00107594	0.0011243	0.00115215	0.00119046	0.00122504	0.00125767	0.00129367	0.00131839	0.00135457	0.00138735	0.00141053	0.00142809	0.00144958	0.00146949	0.00146905	0.00147843	0.00147127	0.00144979	0.00142539	0.00138146	0.00132319	0.00121509	0.00107985	0.000898458	0.000645041	0.000333871	-2.65504e-05	-0.000411703	-0.000801696	-0.00110846	-0.00131424	-0.00141342	-0.00145083	-0.00144746
1734.23	0.00111202	0.000952336	0.000926232	0.000922716	0.000937385	0.000930909	0.000957816	0.000978337	0.000988367	0.00101392	0.00100608	0.00105375	0.00111293	0.00113332	0.0011826	0.0012078	0.00125338	0.00128591	0.00133018	0.00136224	0.0014001	0.00144373	0.00146613	0.00150801	0.00154056	0.00156305	0.00158633	0.00160857	0.0016358	0.00163422	0.00164697	0.00163925	0.00162075	0.00160088	0.00155823	0.00150389	0.00138944	0.00125666	0.00107521	0.000821365	0.000507044	0.00014198	-0.000238205	-0.000642256	-0.000950068	-0.00115959	-0.00125802	-0.00129829	-0.00129349
1733.74	0.00119226	0.00102926	0.0009983	0.000999346	0.00101395	0.00101378	0.00103812	0.00105658	0.00107236	0.00110224	0.00109304	0.00114474	0.00119923	0.00123048	0.00127547	0.00129935	0.0013478	0.00139116	0.00143055	0.0014673	0.00150253	0.001552	0.00157924	0.00161899	0.0016543	0.00168299	0.00170669	0.00173387	0.00176051	0.00176816	0.00177528	0.00177335	0.00176165	0.00173962	0.0017029	0.00164875	0.00154204	0.00140991	0.0012284	0.000978882	0.000661493	0.000298132	-8.41554e-05	-0.000486073	-0.000790853	-0.00100302	-0.00110165	-0.00113408	-0.00113035
1733.26	0.0012774	0.00111282	0.00107649	0.00108209	0.00109328	0.00109146	0.0011128	0.00113188	0.00114812	0.00117261	0.00117034	0.00122131	0.0012763	0.00130537	0.00135018	0.00137701	0.00142758	0.00147122	0.00151017	0.00155284	0.00158517	0.00163119	0.00166404	0.00170658	0.00174508	0.00177439	0.00179658	0.00182641	0.00185209	0.00186436	0.00187763	0.00187392	0.0018673	0.00184942	0.00180786	0.0017575	0.00165502	0.00152743	0.00134517	0.00109535	0.000782907	0.000418571	3.81632e-05	-0.000364623	-0.000666544	-0.000882057	-0.000978622	-0.00101068	-0.00100344
1732.78	0.00138899	0.00121863	0.00118203	0.00118149	0.00118875	0.00118304	0.0012092	0.00122061	0.00124004	0.0012614	0.00125817	0.0013084	0.00136212	0.0013935	0.00143352	0.00146013	0.0015111	0.0015538	0.00159768	0.0016368	0.00167234	0.00172361	0.00175349	0.00179861	0.00183601	0.00186033	0.00188807	0.00191578	0.00194309	0.00195867	0.00196752	0.00197021	0.00195762	0.00194282	0.00189731	0.00185205	0.00174932	0.00162039	0.00143706	0.0011867	0.000877611	0.000511907	0.000130453	-0.000274443	-0.000576724	-0.000788965	-0.000893287	-0.000919977	-0.000916743
1732.3	0.00151783	0.00134218	0.0013045	0.00130199	0.00130699	0.001298	0.00132393	0.00133823	0.00134976	0.00137466	0.00136947	0.00141676	0.00146929	0.00149954	0.00154557	0.0015685	0.00162158	0.00166962	0.00170607	0.00175096	0.00178886	0.00183381	0.0018743	0.0019104	0.00195	0.00198275	0.00200699	0.00203337	0.00206095	0.00207916	0.00208502	0.00208701	0.0020722	0.00205845	0.00201596	0.00196795	0.00185894	0.00172857	0.00154762	0.00129573	0.000979705	0.00060928	0.000223241	-0.000181446	-0.000485036	-0.000705057	-0.000804066	-0.000837861	-0.000835638
1731.82	0.00164719	0.00146404	0.00142502	0.0014225	0.0014347	0.00142751	0.00145314	0.00146591	0.00147792	0.00149972	0.00149977	0.00154367	0.00159956	0.00162818	0.00167843	0.0017007	0.00175476	0.00180194	0.00184343	0.00189352	0.00193102	0.00198129	0.00202162	0.00206487	0.00210398	0.00213418	0.00216604	0.00218688	0.00221667	0.00223414	0.00223932	0.00224633	0.00222836	0.00221359	0.00216946	0.00212153	0.00201092	0.00188377	0.0016953	0.00144188	0.00111877	0.000750354	0.000358818	-5.37483e-05	-0.000361566	-0.000581123	-0.000683836	-0.000721108	-0.000722953
1731.33	0.0017613	0.00157871	0.00153984	0.00153719	0.00155569	0.00154523	0.00157622	0.00158967	0.00160355	0.00163311	0.00162952	0.00167675	0.00173152	0.00176251	0.00181034	0.00183796	0.00189766	0.00195024	0.00199067	0.00204659	0.00208366	0.00213685	0.00218429	0.00222818	0.00227282	0.00230226	0.00233568	0.00236769	0.00239287	0.00241808	0.00242314	0.00242769	0.00241508	0.0024009	0.00235848	0.00230932	0.00219737	0.00206826	0.0018889	0.00162691	0.00130855	0.000934644	0.000541131	0.000123697	-0.000185892	-0.000408885	-0.000510682	-0.000556292	-0.000554704
1730.85	0.00186673	0.0016767	0.00164456	0.00164269	0.00166339	0.00164903	0.00168539	0.00170342	0.00171413	0.00175029	0.00174858	0.00179578	0.00185557	0.0018912	0.00193871	0.00196725	0.00203138	0.0020883	0.00213603	0.00218936	0.00223002	0.00228205	0.00233516	0.00238753	0.00243205	0.0024677	0.00250879	0.00253826	0.00256632	0.00259378	0.00260145	0.00261179	0.00260109	0.00259113	0.00254895	0.0025028	0.00239574	0.0022695	0.00208832	0.00183237	0.00151303	0.00114429	0.00074849	0.000328636	2.19107e-05	-0.000199236	-0.00030715	-0.000353249	-0.000353305
1730.37	0.00198215	0.00179024	0.00175396	0.00175623	0.00177436	0.00175895	0.00179841	0.00181437	0.00182828	0.00186462	0.00186428	0.00190999	0.00197777	0.00201173	0.00206473	0.00209474	0.00215981	0.00221084	0.00226642	0.00232242	0.00236582	0.00242367	0.00247935	0.0025318	0.00258143	0.00262034	0.00266098	0.00269261	0.0027264	0.00274962	0.00276658	0.00277475	0.0027658	0.0027628	0.00272474	0.00268093	0.00257667	0.00245548	0.00227589	0.00202269	0.00170539	0.00133462	0.000943638	0.000527031	0.000220842	2.68348e-06	-0.000110518	-0.000155723	-0.000151586
1729.89	0.00212207	0.00192214	0.00189213	0.00189008	0.00190539	0.00189387	0.00193034	0.00194918	0.00196356	0.00199729	0.00199936	0.0020439	0.00210821	0.00214626	0.00219822	0.00222794	0.00229701	0.00234437	0.00240483	0.00246421	0.00250343	0.00256362	0.00262187	0.00267437	0.00272683	0.00276538	0.0028086	0.00284513	0.00287599	0.00290009	0.00292184	0.00292434	0.00292033	0.00291404	0.00287776	0.00284259	0.00273468	0.00261727	0.0024401	0.00218344	0.00187485	0.00150561	0.00111259	0.000700685	0.000387557	0.000175397	6.08868e-05	1.6487e-05	2.40794e-05
1729.41	0.00229705	0.0020913	0.00205643	0.00205284	0.002072	0.0020572	0.00209291	0.00211465	0.00212782	0.00215844	0.00216135	0.00220293	0.00226781	0.00230123	0.00235598	0.00238479	0.00245322	0.00250592	0.00256513	0.00262325	0.00267005	0.00272766	0.00278521	0.0028347	0.00288387	0.00292807	0.00297001	0.00301019	0.0030397	0.00306076	0.00308725	0.00308701	0.00308744	0.00307885	0.00303864	0.00300487	0.00289922	0.00277969	0.00260165	0.00234677	0.0020318	0.00166338	0.00126871	0.000856831	0.000543258	0.000332047	0.00021797	0.000175119	0.000176419
1728.92	0.00247701	0.0022799	0.00224021	0.00223507	0.00225696	0.00224054	0.00227602	0.00229519	0.00231413	0.0023458	0.0023473	0.00239295	0.00245596	0.0024878	0.00254195	0.00257428	0.00264211	0.00269397	0.00275208	0.0028184	0.00286445	0.00292462	0.00298477	0.0030308	0.00307912	0.00312488	0.00316995	0.00320406	0.00323853	0.00325608	0.00328167	0.00328531	0.00328125	0.00327525	0.00323292	0.00319783	0.00309074	0.00296912	0.002793	0.0025306	0.00221757	0.00184728	0.00144981	0.00103256	0.000717673	0.000504128	0.000389914	0.000339091	0.000342164
1728.44	0.00265808	0.002454	0.0024196	0.00241475	0.00243466	0.00242888	0.00246361	0.00248569	0.00250958	0.00253817	0.00254212	0.00258868	0.00265479	0.00269183	0.00274353	0.00277963	0.00284624	0.00290496	0.00296662	0.00303426	0.00307994	0.00313741	0.00320467	0.00325083	0.00330207	0.00335032	0.00339394	0.00343575	0.00346686	0.00348468	0.00350942	0.00351884	0.00351666	0.00350451	0.00346575	0.00342802	0.00332267	0.00319731	0.00301873	0.00275865	0.00244141	0.00206662	0.00166927	0.00125444	0.000935286	0.000718072	0.000598339	0.000549591	0.000547569
1727.96	0.00282239	0.00261589	0.00258277	0.0025783	0.00260123	0.00259724	0.00263832	0.00265781	0.00268521	0.00272546	0.00272802	0.00277729	0.00284898	0.00288041	0.00293768	0.00298136	0.00304861	0.00310925	0.00317333	0.00324105	0.00330043	0.00336048	0.00342263	0.00347994	0.00352763	0.00357563	0.00362704	0.00366856	0.00370529	0.00372881	0.00375272	0.00376377	0.00376337	0.00375697	0.00371996	0.00368227	0.00357759	0.0034505	0.0032761	0.00301822	0.00269941	0.00232355	0.00192327	0.00151292	0.00119504	0.000972608	0.000857619	0.000803684	0.00079771
1727.48	0.00298534	0.00277606	0.00273757	0.00273713	0.00276442	0.00276281	0.00280133	0.00282817	0.00284933	0.00289304	0.00290034	0.00295865	0.00302561	0.00305937	0.00312265	0.00316818	0.00323707	0.00330124	0.00337114	0.00344164	0.00350144	0.00356887	0.00363311	0.0036905	0.00374107	0.0037955	0.00385191	0.00389313	0.00393448	0.00395826	0.00398771	0.00400319	0.00400591	0.00400007	0.00396845	0.00392953	0.00383023	0.0037075	0.0035357	0.00327779	0.00296452	0.00258663	0.00219117	0.00178354	0.00146837	0.00124542	0.00112788	0.00107207	0.00106495
1726.99	0.00315908	0.00294238	0.00290684	0.00290954	0.00293484	0.00293202	0.00297321	0.00300071	0.00302231	0.00307126	0.00307536	0.00313294	0.00320432	0.00323693	0.00330215	0.00335319	0.00342805	0.00348975	0.00356463	0.00363437	0.00369689	0.00376433	0.00382786	0.00389643	0.00394405	0.0040041	0.0040574	0.00410451	0.00414603	0.00417442	0.00420935	0.00422557	0.00422735	0.00422565	0.00419935	0.00416547	0.00406618	0.00394844	0.00377641	0.00352514	0.00321154	0.00284089	0.00244573	0.00204047	0.00172864	0.00150405	0.00138613	0.00133305	0.00132475
1726.51	0.00336675	0.00315038	0.00311223	0.00311256	0.00314087	0.00313372	0.00317235	0.00320274	0.00322481	0.00327391	0.00327103	0.00333259	0.00340024	0.00343623	0.00350029	0.00355016	0.00363123	0.00369523	0.00376962	0.00383896	0.00390658	0.00397297	0.00403986	0.00410696	0.00415473	0.00422002	0.0042673	0.00431929	0.00436109	0.00439486	0.00442609	0.0044418	0.00444678	0.00444399	0.00442295	0.00438549	0.00429345	0.00417083	0.00400549	0.00375477	0.00344567	0.00307303	0.00267903	0.00227487	0.00196609	0.00174298	0.00162693	0.00156905	0.00156639
1726.03	0.0036026	0.00337784	0.00334498	0.00334754	0.00337468	0.00336927	0.00340491	0.00344044	0.0034613	0.00351061	0.00350689	0.00356309	0.00363602	0.0036664	0.00373467	0.00378386	0.00386642	0.003929	0.00400224	0.00406886	0.00414384	0.00421249	0.00427593	0.00434859	0.00439547	0.00446006	0.0045099	0.00455633	0.00460253	0.0046355	0.00466943	0.00468497	0.00468845	0.00469101	0.0046688	0.00462498	0.00453424	0.00440948	0.00424601	0.00399427	0.00368599	0.00331527	0.00291842	0.0025118	0.00220101	0.00197684	0.001857	0.00180025	0.00179765
1725.55	0.00385365	0.00362364	0.00359608	0.00359668	0.00363074	0.0036237	0.00365635	0.00369596	0.00371644	0.00376904	0.00376729	0.00382756	0.00389695	0.00392795	0.00399828	0.00405057	0.00412978	0.00420052	0.00427481	0.00434163	0.00441337	0.0044836	0.00455626	0.00462191	0.00467391	0.00474452	0.00478707	0.00484065	0.00488719	0.00491942	0.00495246	0.00496458	0.00496765	0.00496918	0.00494708	0.00490154	0.00481446	0.00468763	0.00452161	0.0042633	0.00395949	0.00358299	0.00318726	0.00277769	0.0024654	0.00224165	0.00211891	0.00206006	0.00205335
1725.07	0.00410222	0.00386717	0.00384311	0.00384776	0.00387841	0.00387587	0.00391165	0.00395588	0.00398129	0.00403463	0.00403589	0.0041001	0.00416729	0.00420747	0.00428086	0.00432728	0.00441213	0.00448828	0.00456426	0.00463011	0.0047048	0.00478313	0.00485512	0.00492346	0.00497759	0.00504756	0.00509551	0.00514933	0.0052005	0.00523505	0.0052652	0.00528532	0.00528475	0.00528404	0.00526213	0.00522093	0.0051336	0.0050008	0.00483455	0.0045799	0.00427491	0.00389896	0.00350063	0.00308886	0.00277246	0.00254333	0.00242193	0.00236105	0.00235308
1724.58	0.00434761	0.00410458	0.00408348	0.00409351	0.00412719	0.00412187	0.00416301	0.00420569	0.00423431	0.00429067	0.00429887	0.00436633	0.00444135	0.00447762	0.0045592	0.00460442	0.00469527	0.00477176	0.00485278	0.00492472	0.00499655	0.00508002	0.00516043	0.00522825	0.00528994	0.00536335	0.00541672	0.00546747	0.00551789	0.00555863	0.00559307	0.00561382	0.00561614	0.00561712	0.00560158	0.00555257	0.00547174	0.00534348	0.0051821	0.00492237	0.00461576	0.00424485	0.00385073	0.00343699	0.00311607	0.00288918	0.00276517	0.00270012	0.00269096
1724.1	0.00459743	0.00435531	0.00433773	0.00434395	0.00437756	0.00437284	0.00441933	0.00445768	0.00449203	0.00454878	0.00456499	0.00462977	0.00470503	0.0047521	0.00483118	0.00488222	0.00497243	0.00505346	0.00514027	0.00521497	0.00528602	0.00537478	0.00545501	0.00553046	0.00559831	0.00566865	0.00572475	0.00577742	0.0058334	0.005877	0.00591108	0.00593296	0.00594876	0.0059426	0.00593293	0.00588772	0.00580943	0.00568968	0.0055236	0.00527483	0.00496713	0.00460297	0.0042047	0.00379357	0.00347304	0.00324962	0.00312303	0.00305555	0.00304298
1723.62	0.00488006	0.00463774	0.00461809	0.00462416	0.0046552	0.00464995	0.00469955	0.00473411	0.00476721	0.00482973	0.00484447	0.00490852	0.00498702	0.00504038	0.00511349	0.00516481	0.00526162	0.00534293	0.00542631	0.005509	0.00558515	0.00567115	0.00575291	0.0058346	0.0059068	0.00597455	0.00603557	0.00609465	0.00614658	0.00619656	0.00622715	0.00625474	0.00626958	0.00626879	0.00625519	0.00621511	0.00613711	0.00602281	0.00585644	0.00560973	0.00530719	0.0049439	0.0045464	0.00413973	0.00381516	0.00359222	0.0034629	0.00340085	0.00338428
1723.14	0.00519807	0.00495295	0.0049307	0.00493909	0.0049662	0.00495931	0.00501151	0.00504505	0.00507692	0.00514016	0.00515627	0.00522185	0.0053031	0.00535486	0.0054304	0.00548049	0.00557878	0.00566686	0.005747	0.0058317	0.00590771	0.00599605	0.00607988	0.0061608	0.00623806	0.00630307	0.00636543	0.00642664	0.00647608	0.00652302	0.00655905	0.00658409	0.00659756	0.0066021	0.0065925	0.00655233	0.00647233	0.00636293	0.00619119	0.00594366	0.00564407	0.00527949	0.00488521	0.00447337	0.00415355	0.00392474	0.00379582	0.00373028	0.00371497
1722.66	0.00554522	0.00530042	0.00527555	0.00528575	0.00530836	0.00530661	0.00535904	0.00539276	0.00542562	0.00548906	0.00550657	0.00557425	0.00565158	0.00570271	0.00578104	0.00583299	0.00592788	0.00602409	0.00610916	0.00619324	0.00626847	0.00635854	0.00644576	0.00652595	0.00660457	0.00666665	0.00673436	0.00679523	0.00684386	0.00688725	0.00692875	0.00694855	0.00696285	0.00696632	0.00695555	0.00691686	0.0068331	0.00671878	0.00655095	0.00630313	0.00599883	0.00562953	0.00523567	0.0048225	0.0044989	0.00426857	0.00414085	0.00407368	0.00405362
1722.17	0.00590569	0.00565562	0.00563203	0.00564262	0.0056716	0.00566777	0.00572602	0.00576317	0.00579406	0.00586077	0.00587913	0.00595005	0.00603074	0.00608823	0.00616063	0.00622255	0.00631844	0.006413	0.0065	0.00658953	0.00666467	0.00676042	0.00684645	0.00693155	0.00701058	0.00707739	0.00713832	0.00720288	0.00725295	0.00729337	0.00733175	0.00735767	0.00737779	0.00737536	0.00736122	0.00732209	0.00723581	0.0071234	0.00695078	0.00670449	0.00639667	0.00602278	0.00562617	0.00521083	0.00487728	0.00465017	0.00451549	0.00444399	0.00442397
1721.69	0.00626461	0.00601634	0.00598737	0.00600893	0.00603757	0.00603711	0.00609848	0.00613633	0.00616766	0.0062424	0.00626096	0.00633819	0.00641919	0.00647605	0.00656022	0.00662124	0.00672275	0.00681724	0.00691752	0.00700634	0.00708924	0.00718755	0.00727318	0.00735838	0.00743977	0.00750945	0.00757749	0.00763798	0.00769433	0.00773224	0.00777562	0.00780144	0.00781692	0.00782018	0.00780444	0.00777092	0.00768161	0.0075632	0.00739522	0.00714605	0.00683375	0.00645867	0.0060584	0.0056342	0.00530556	0.00506865	0.00493174	0.00486233	0.00483557
1721.21	0.00663194	0.00638094	0.00635504	0.00637739	0.00641183	0.00641596	0.0064664	0.00651719	0.00654757	0.00662831	0.00664428	0.00673372	0.0068135	0.0068732	0.00696156	0.00702971	0.00713057	0.00722963	0.00732944	0.00742638	0.00751496	0.00761277	0.00770348	0.00779357	0.0078748	0.00795012	0.00801785	0.00808425	0.0081434	0.00818676	0.00822928	0.0082524	0.00827436	0.0082793	0.00827043	0.00823274	0.00814399	0.00802734	0.00786138	0.00761363	0.00730118	0.00691963	0.00652014	0.00609502	0.00576296	0.00551988	0.00538615	0.00530673	0.00527598
1720.73	0.00702897	0.00677664	0.00674536	0.00677033	0.00680276	0.006808	0.00686102	0.00691301	0.00694743	0.00702747	0.00704203	0.00714095	0.00722264	0.00728293	0.00737108	0.00744514	0.00755196	0.00764906	0.00775617	0.00785279	0.00794629	0.00804937	0.00814185	0.00823829	0.00832459	0.00839956	0.00846985	0.00853368	0.00859962	0.00864114	0.00868617	0.00871501	0.00873657	0.00874634	0.00873536	0.00870156	0.0086151	0.00850124	0.00833222	0.00808506	0.00777281	0.00738726	0.00698571	0.00655635	0.00622408	0.00598151	0.00584564	0.00575869	0.00572449
1720.24	0.00747214	0.00721127	0.00717515	0.00719827	0.00723371	0.0072452	0.00729567	0.0073483	0.00737957	0.00746345	0.00748209	0.00757807	0.00766075	0.00772563	0.00781403	0.0078915	0.00799727	0.00809794	0.00821269	0.00830623	0.00840538	0.00851016	0.00860824	0.00870322	0.00878707	0.00886394	0.00893914	0.00900509	0.00906646	0.00911821	0.00915954	0.00918617	0.0092062	0.00922059	0.0092121	0.00917597	0.00909201	0.00897579	0.0088062	0.00855551	0.00823689	0.0078533	0.00745118	0.0070117	0.00668199	0.00643583	0.00629539	0.00621103	0.0061764
1719.76	0.00795012	0.00768923	0.00765329	0.00767403	0.00771025	0.00772901	0.00777648	0.00783371	0.00786991	0.00794784	0.00796836	0.00806317	0.00815364	0.00821742	0.00830563	0.00838459	0.00849355	0.0085969	0.00870971	0.00880831	0.00890649	0.00901933	0.0091087	0.00920585	0.00929166	0.00937058	0.0094449	0.00951151	0.00957228	0.00962601	0.00966586	0.00969134	0.00971502	0.00972332	0.00971364	0.00967337	0.00959218	0.00946952	0.00930387	0.00904359	0.00872159	0.00833106	0.00792549	0.00747802	0.00714176	0.00689375	0.00674814	0.00665888	0.00662067
1719.28	0.00846392	0.00820389	0.00817369	0.00819011	0.00823018	0.00825187	0.00830516	0.00835918	0.00839894	0.00848408	0.00850318	0.00859959	0.00869513	0.00875562	0.0088521	0.00892742	0.00903632	0.00914105	0.00925891	0.00936308	0.00945767	0.00957566	0.00966383	0.00976866	0.00984837	0.00993259	0.0100058	0.0100689	0.0101338	0.0101802	0.0102219	0.0102485	0.0102645	0.0102754	0.0102593	0.0102193	0.0101289	0.0100083	0.00983308	0.00957127	0.00924068	0.00884047	0.00842481	0.00796988	0.00762431	0.00737255	0.00722091	0.00712952	0.00708719
1718.8	0.00900156	0.00874185	0.00871193	0.0087328	0.00877671	0.00879902	0.00885546	0.00891578	0.00896155	0.00904751	0.0090713	0.00917463	0.00926887	0.0093352	0.00943252	0.00951079	0.00962825	0.00973391	0.00985687	0.00995632	0.0100565	0.010174	0.0102676	0.0103691	0.0104559	0.0105372	0.0106159	0.0106759	0.0107429	0.0107857	0.0108322	0.0108544	0.010869	0.0108789	0.0108596	0.0108155	0.0107214	0.0106004	0.0104133	0.0101469	0.00981013	0.009397	0.00897141	0.0085102	0.0081545	0.00789594	0.00773183	0.00763753	0.00759282
1718.32	0.00955303	0.00929421	0.0092688	0.00929046	0.00933599	0.00936389	0.00942346	0.00948501	0.00953824	0.0096247	0.00965598	0.00976428	0.00986358	0.00992984	0.0100348	0.0101163	0.010236	0.0103443	0.0104684	0.0105823	0.0106817	0.0107988	0.010892	0.0110068	0.0110899	0.0111741	0.0112497	0.0113179	0.0113819	0.0114302	0.0114704	0.0114953	0.0115085	0.0115152	0.0114984	0.0114509	0.0113569	0.0112317	0.0110372	0.0107623	0.0104172	0.0100012	0.00956363	0.0090925	0.00872774	0.00845794	0.00828665	0.0081848	0.00813662
1717.83	0.0101287	0.00986489	0.00984088	0.0098667	0.00991356	0.00994216	0.0100019	0.0100698	0.0101262	0.0102156	0.0102499	0.0103633	0.0104673	0.0105371	0.0106451	0.0107299	0.0108555	0.0109687	0.011096	0.0112114	0.0113141	0.0114329	0.0115315	0.0116463	0.0117371	0.011821	0.0118988	0.0119672	0.0120352	0.0120815	0.0121243	0.0121533	0.0121642	0.0121751	0.0121537	0.0121047	0.0120069	0.0118794	0.011684	0.0114053	0.0110514	0.0106271	0.0101736	0.00969621	0.00932494	0.00904731	0.0088678	0.00876174	0.00870732
1717.35	0.0107326	0.0104633	0.0104456	0.0104671	0.0105206	0.0105441	0.0106109	0.0106817	0.0107368	0.0108258	0.0108581	0.0109822	0.0110825	0.0111573	0.0112669	0.0113578	0.0114878	0.0116013	0.0117295	0.0118535	0.0119585	0.0120796	0.0121832	0.012295	0.0123936	0.0124831	0.0125603	0.0126308	0.0126996	0.0127446	0.0127878	0.0128166	0.0128274	0.012835	0.0128139	0.0127687	0.0126658	0.012536	0.0123397	0.0120465	0.0116871	0.011257	0.0107958	0.0103033	0.00992066	0.00963838	0.00945438	0.009338	0.00927986
1716.87	0.0113827	0.0111096	0.0110875	0.0111136	0.0111648	0.0111827	0.0112594	0.0113202	0.0113785	0.0114704	0.0115064	0.0116296	0.0117376	0.0118108	0.011925	0.0120145	0.0121461	0.0122663	0.0123945	0.01252	0.012627	0.0127509	0.012862	0.0129767	0.0130747	0.0131642	0.0132463	0.0133142	0.0133848	0.0134326	0.0134755	0.0135016	0.0135092	0.0135158	0.0134919	0.0134445	0.0133402	0.0132047	0.0130007	0.012701	0.0123301	0.0118892	0.0114117	0.0109123	0.0105154	0.0102244	0.0100371	0.00992049	0.00985602
1716.39	0.0120775	0.0117996	0.011774	0.0118003	0.0118501	0.0118715	0.0119484	0.0120137	0.0120686	0.0121601	0.0121985	0.012326	0.0124327	0.0125052	0.0126249	0.0127176	0.0128528	0.0129749	0.0131074	0.0132327	0.0133501	0.0134707	0.0135819	0.0136957	0.0137984	0.0138931	0.0139723	0.014037	0.0141109	0.0141579	0.0141956	0.0142266	0.014233	0.014235	0.0142117	0.0141589	0.0140473	0.0139041	0.0136903	0.0133774	0.0129934	0.0125413	0.0120525	0.0115329	0.0111255	0.01082	0.0106261	0.0105023	0.0104383
1715.91	0.0128111	0.0125331	0.0125054	0.0125363	0.0125821	0.0126024	0.0126819	0.0127467	0.0128037	0.0129009	0.0129401	0.0130707	0.0131829	0.0132537	0.0133732	0.013474	0.0136107	0.0137403	0.0138722	0.0140023	0.0141225	0.0142481	0.0143664	0.0144772	0.0145838	0.0146778	0.0147533	0.0148239	0.0148919	0.0149382	0.0149756	0.0150066	0.015007	0.0150081	0.0149798	0.0149207	0.0148016	0.0146543	0.0144323	0.0141085	0.0137075	0.0132385	0.0127273	0.0121874	0.0117663	0.0114483	0.0112464	0.0111165	0.0110498
1715.42	0.0135833	0.0133031	0.0132747	0.0133055	0.0133562	0.0133778	0.0134591	0.0135241	0.0135823	0.0136806	0.0137243	0.0138612	0.0139764	0.014049	0.0141732	0.0142748	0.0144199	0.014559	0.0146938	0.0148264	0.014951	0.0150785	0.0151971	0.0153108	0.0154196	0.0155136	0.0155919	0.0156644	0.0157329	0.0157824	0.0158083	0.0158425	0.015843	0.0158351	0.0158036	0.0157447	0.0156163	0.015457	0.0152244	0.014892	0.0144725	0.0139872	0.0134505	0.0128921	0.012454	0.0121242	0.0119151	0.011772	0.0117001
1714.94	0.0143935	0.0141115	0.0140804	0.014113	0.0141676	0.0141886	0.0142758	0.0143431	0.0144001	0.0144984	0.0145524	0.0146908	0.014807	0.0148881	0.0150125	0.0151178	0.015266	0.0154132	0.015549	0.0156907	0.0158155	0.0159509	0.0160737	0.0161852	0.0162935	0.0163991	0.0164673	0.0165515	0.0166153	0.0166592	0.0166955	0.0167253	0.0167242	0.0167123	0.0166771	0.0166094	0.01648	0.0163111	0.0160683	0.0157257	0.015288	0.0147809	0.014226	0.0136388	0.0131887	0.0128376	0.0126156	0.0124724	0.012387
1714.46	0.0152509	0.014961	0.0149334	0.0149644	0.0150217	0.0150489	0.015133	0.0151992	0.0152589	0.015359	0.0154182	0.0155596	0.0156785	0.0157595	0.0158912	0.0159937	0.0161553	0.0163049	0.0164485	0.0165869	0.016719	0.0168596	0.016985	0.0170985	0.0172103	0.0173155	0.017389	0.0174731	0.0175322	0.0175786	0.0176148	0.0176425	0.0176359	0.017629	0.0175815	0.0175149	0.017376	0.0171993	0.0169455	0.0165893	0.0161314	0.0156029	0.0150231	0.0144182	0.013945	0.013574	0.0133433	0.0131908	0.0131035
1713.98	0.0161664	0.0158715	0.0158409	0.0158763	0.0159274	0.0159558	0.0160458	0.0161143	0.0161721	0.0162786	0.0163335	0.016479	0.0166056	0.0166906	0.0168184	0.0169286	0.0170849	0.0172426	0.0173911	0.0175312	0.0176655	0.0178112	0.01794	0.0180549	0.0181633	0.0182778	0.018348	0.018429	0.0184908	0.0185321	0.0185678	0.0185904	0.0185815	0.018569	0.0185167	0.0184502	0.018297	0.0181124	0.0178531	0.0174738	0.0169889	0.0164389	0.0158356	0.0152045	0.0147075	0.014324	0.0140851	0.0139205	0.0138294
1713.49	0.0171528	0.0168576	0.01682	0.0168544	0.0169088	0.01694	0.0170297	0.0170944	0.0171515	0.0172609	0.0173143	0.0174665	0.0175939	0.0176878	0.0178109	0.0179229	0.0180857	0.0182437	0.0183993	0.0185392	0.0186734	0.0188263	0.0189516	0.0190748	0.01918	0.0192914	0.0193616	0.019441	0.0195039	0.0195376	0.0195737	0.0195884	0.0195756	0.0195607	0.0195023	0.0194198	0.0192655	0.0190647	0.0187892	0.0183898	0.0178819	0.0173037	0.0166709	0.0160072	0.0154859	0.0150881	0.014829	0.0146578	0.0145643
1713.01	0.0182109	0.0179148	0.0178758	0.0179074	0.0179623	0.0179941	0.0180813	0.0181505	0.0182098	0.0183188	0.0183747	0.0185298	0.0186612	0.018754	0.0188803	0.0189913	0.0191613	0.0193187	0.0194766	0.0196155	0.0197547	0.0199099	0.0200385	0.0201672	0.0202688	0.0203772	0.0204436	0.0205206	0.020581	0.0206128	0.0206431	0.0206517	0.0206376	0.0206143	0.0205459	0.0204544	0.0202864	0.0200706	0.0197753	0.0193548	0.0188189	0.0182053	0.0175345	0.0168421	0.016292	0.0158732	0.0155938	0.0154236	0.015321
1712.53	0.0193392	0.0190398	0.0190048	0.0190382	0.019093	0.0191197	0.0192129	0.0192745	0.0193394	0.0194578	0.0195072	0.0196738	0.0198018	0.019898	0.0200285	0.0201382	0.0203137	0.0204702	0.0206354	0.0207821	0.0209186	0.0210769	0.0212047	0.0213327	0.0214371	0.0215461	0.0216096	0.0216807	0.0217422	0.0217653	0.0217891	0.0217873	0.0217703	0.0217374	0.0216643	0.0215592	0.0213773	0.021139	0.020831	0.0203761	0.0198096	0.0191629	0.0184553	0.0177233	0.0171389	0.0167004	0.0164027	0.0162145	0.0161124
1712.05	0.0205373	0.0202364	0.0202022	0.020234	0.0202887	0.0203227	0.0204179	0.0204757	0.0205438	0.0206596	0.0207175	0.0208851	0.0210185	0.0211135	0.0212482	0.0213606	0.0215371	0.0216967	0.0218635	0.0220156	0.022157	0.0223098	0.0224429	0.0225765	0.0226779	0.0227816	0.0228451	0.0229114	0.0229665	0.0229941	0.02301	0.0229993	0.0229732	0.0229342	0.0228529	0.0227328	0.0225361	0.022281	0.0219476	0.0214669	0.020864	0.0201727	0.0194296	0.0186525	0.0180366	0.0175722	0.0172549	0.0170533	0.0169405
1711.57	0.0218083	0.0215046	0.0214734	0.0215056	0.0215661	0.0215884	0.0216872	0.021749	0.0218161	0.0219356	0.0219949	0.0221645	0.0223068	0.0223996	0.0225323	0.02265	0.0228308	0.0229893	0.0231618	0.0233135	0.023459	0.0236105	0.0237437	0.0238822	0.0239789	0.0240832	0.024143	0.0242074	0.0242625	0.0242803	0.0242882	0.0242725	0.0242446	0.0241901	0.0241012	0.0239648	0.0237532	0.0234824	0.0231243	0.0226091	0.0219679	0.021233	0.0204482	0.0196245	0.0189732	0.0184809	0.0181407	0.0179275	0.0178099
1711.08	0.0231611	0.0228529	0.0228268	0.0228585	0.0229178	0.0229418	0.0230354	0.0231023	0.023169	0.0232851	0.0233461	0.0235197	0.0236671	0.0237542	0.0238958	0.0240109	0.0241916	0.024357	0.0245344	0.0246853	0.02483	0.0249875	0.0251127	0.0252536	0.0253502	0.0254469	0.0255116	0.0255736	0.025619	0.0256344	0.0256321	0.0256074	0.0255732	0.0255062	0.0254039	0.0252575	0.0250222	0.0247271	0.0243501	0.0237953	0.0231147	0.0223311	0.0214969	0.0206217	0.0199347	0.0194122	0.0190533	0.0188221	0.0186932
1710.6	0.0246095	0.0243038	0.0242757	0.0243072	0.0243651	0.0243852	0.0244814	0.0245461	0.0246163	0.0247255	0.0247918	0.0249691	0.0251158	0.0252025	0.0253381	0.0254562	0.0256396	0.0258063	0.0259886	0.0261428	0.0262811	0.0264386	0.0265686	0.0267023	0.0268016	0.0268901	0.0269517	0.0270044	0.0270441	0.0270578	0.0270417	0.0270109	0.0269615	0.0268821	0.0267666	0.0266015	0.0263433	0.0260318	0.0256201	0.0250248	0.0242949	0.023461	0.0225743	0.0216396	0.0209098	0.0203609	0.0199796	0.019728	0.0195946
1710.12	0.0261678	0.0258625	0.0258368	0.0258706	0.0259263	0.0259419	0.0260334	0.0261027	0.0261666	0.0262738	0.0263364	0.0265149	0.026669	0.026749	0.0268866	0.0270028	0.0271833	0.0273595	0.0275391	0.0276896	0.0278312	0.0279809	0.0281102	0.028241	0.0283351	0.0284242	0.0284837	0.028525	0.0285518	0.0285579	0.0285343	0.0284894	0.0284295	0.0283333	0.0281987	0.0280113	0.0277358	0.0273949	0.0269455	0.0263029	0.0255251	0.0246291	0.0236867	0.0226873	0.021912	0.0213209	0.0209185	0.0206552	0.0205115
1709.64	0.0278408	0.027545	0.0275178	0.0275451	0.0275979	0.0276158	0.0276992	0.0277726	0.0278325	0.0279376	0.0279915	0.028174	0.0283294	0.0284079	0.0285385	0.0286562	0.0288336	0.0290114	0.0291902	0.0293381	0.029482	0.0296234	0.0297539	0.0298788	0.029973	0.0300527	0.0301031	0.0301403	0.0301512	0.0301532	0.0301139	0.0300555	0.0299774	0.0298665	0.0297135	0.0295061	0.0291955	0.0288267	0.0283375	0.0276395	0.0268119	0.0258489	0.0248369	0.0237723	0.0229431	0.0223122	0.0218796	0.0215997	0.0214515
1709.16	0.0296287	0.0293392	0.0293067	0.0293376	0.0293862	0.0294031	0.0294795	0.0295524	0.0296058	0.0297069	0.0297627	0.0299457	0.0300975	0.0301738	0.0302942	0.0304144	0.030593	0.0307725	0.0309458	0.0310942	0.0312334	0.031375	0.0315024	0.0316224	0.0317062	0.031775	0.0318209	0.0318456	0.0318493	0.0318356	0.0317858	0.0317085	0.0316203	0.0314884	0.0313133	0.031076	0.0307404	0.0303388	0.029807	0.0290487	0.0281597	0.0271292	0.0260421	0.0249057	0.0240189	0.0233449	0.0228816	0.0225832	0.0224204
1708.67	0.0315279	0.0312423	0.0312068	0.0312354	0.0312839	0.0312942	0.0313681	0.0314389	0.0314907	0.0315851	0.0316388	0.0318205	0.0319722	0.0320436	0.032156	0.032277	0.0324493	0.0326318	0.0328051	0.0329518	0.0330824	0.033222	0.0333442	0.0334618	0.0335326	0.0335998	0.033636	0.0336453	0.0336359	0.0336127	0.0335471	0.0334555	0.0333441	0.033191	0.0329918	0.0327369	0.0323626	0.0319216	0.0313485	0.0305229	0.0295719	0.0284618	0.027298	0.026083	0.0251326	0.0244071	0.0239184	0.0236001	0.0234209
1708.19	0.0335325	0.0332525	0.0332222	0.0332434	0.0332877	0.0332974	0.0333695	0.0334292	0.0334811	0.0335731	0.0336182	0.0338016	0.0339507	0.0340166	0.034122	0.0342358	0.0344126	0.0345927	0.0347575	0.0349017	0.0350328	0.0351618	0.0352816	0.035387	0.0354554	0.0355078	0.0355361	0.0355353	0.0355111	0.03547	0.0353925	0.0352779	0.0351514	0.0349792	0.034746	0.0344625	0.0340599	0.0335771	0.0329514	0.0320643	0.0310347	0.029847	0.0285998	0.0273003	0.0262785	0.0255089	0.0249787	0.0246447	0.0244492
1707.71	0.0356634	0.0353877	0.0353609	0.0353706	0.0354114	0.0354156	0.0354835	0.0355378	0.035586	0.0356718	0.0357076	0.0358866	0.0360392	0.0360921	0.0361908	0.0363032	0.0364732	0.0366541	0.0368098	0.0369526	0.0370753	0.0371995	0.0373113	0.0374072	0.0374674	0.0375076	0.0375227	0.0375128	0.0374759	0.0374148	0.0373158	0.0371829	0.0370356	0.0368345	0.0365752	0.0362623	0.0358196	0.0352874	0.0346112	0.0336567	0.0325486	0.0312668	0.02993	0.0285397	0.0274435	0.026618	0.0260566	0.0257015	0.0254868
1707.23	0.0379159	0.0376584	0.0376323	0.0376346	0.037664	0.0376672	0.0377309	0.0377674	0.0378116	0.0378881	0.0379191	0.038091	0.038236	0.038284	0.0383723	0.0384784	0.0386427	0.0388181	0.0389682	0.0391003	0.0392184	0.0393299	0.0394392	0.0395201	0.0395672	0.0395919	0.039597	0.0395694	0.0395181	0.0394339	0.0393225	0.0391645	0.0389933	0.0387705	0.0384756	0.0381269	0.0376383	0.0370561	0.0363266	0.0352939	0.0341011	0.0327193	0.0312862	0.0298001	0.0286295	0.0277457	0.0271425	0.026766	0.026539
1706.75	0.040309	0.0400718	0.0400409	0.0400377	0.040056	0.0400531	0.0401026	0.0401349	0.0401678	0.0402267	0.0402523	0.0404174	0.0405517	0.0405862	0.0406651	0.0407648	0.0409206	0.0410881	0.041233	0.0413604	0.0414655	0.0415637	0.0416664	0.0417293	0.0417686	0.0417758	0.0417627	0.041721	0.0416402	0.0415388	0.041407	0.0412228	0.0410252	0.0407713	0.0404416	0.0400571	0.039517	0.0388897	0.0380955	0.0369845	0.0356989	0.034213	0.0326725	0.0310787	0.0298339	0.0288863	0.0282409	0.0278433	0.027602
1706.26	0.0428334	0.0426141	0.0425812	0.0425705	0.0425746	0.0425725	0.0426038	0.0426239	0.0426482	0.0426874	0.0427067	0.0428599	0.0429824	0.043011	0.043071	0.0431594	0.0433057	0.0434683	0.0436061	0.0437206	0.0438128	0.0439016	0.0439856	0.0440307	0.0440632	0.0440534	0.0440196	0.0439554	0.0438573	0.0437306	0.0435785	0.0433644	0.0431358	0.0428516	0.0424841	0.0420582	0.0414684	0.040787	0.0399229	0.0387296	0.037343	0.0357505	0.0340982	0.0323959	0.0310555	0.0300459	0.0293608	0.0289397	0.0286826
1705.78	0.0454809	0.045278	0.0452371	0.0452189	0.0452182	0.0452001	0.04522	0.0452269	0.0452382	0.0452654	0.0452748	0.0454108	0.0455246	0.0455371	0.0455809	0.045658	0.0457974	0.0459444	0.0460758	0.0461664	0.046257	0.0463255	0.0463915	0.0464249	0.0464452	0.0464122	0.0463615	0.046272	0.0461486	0.0459975	0.0458194	0.0455791	0.0453191	0.0450002	0.0445921	0.04413	0.0434811	0.0427415	0.0418093	0.0405255	0.0390357	0.0373258	0.0355578	0.0337358	0.0323072	0.0312295	0.0305015	0.0300521	0.0297817
1705.3	0.0482195	0.0480482	0.0480003	0.0479691	0.0479547	0.0479282	0.0479279	0.0479238	0.0479232	0.0479306	0.0479341	0.0480555	0.0481507	0.0481505	0.0481761	0.0482391	0.0483634	0.0485007	0.048618	0.0487002	0.0487728	0.0488265	0.0488772	0.0488954	0.0488955	0.0488459	0.0487692	0.0486572	0.0485063	0.0483305	0.0481252	0.0478576	0.0475665	0.0472068	0.046756	0.0462494	0.0455469	0.0447473	0.0437445	0.0423662	0.040768	0.038945	0.0370519	0.0351024	0.0335868	0.0324354	0.0316601	0.0311815	0.0308943
1704.82	0.0510478	0.050895	0.0508427	0.0508039	0.0507733	0.0507398	0.0507213	0.0507005	0.0506832	0.0506684	0.0506638	0.0507644	0.0508445	0.0508315	0.0508369	0.0508862	0.0509914	0.0511182	0.0512289	0.0512845	0.051345	0.0513837	0.051422	0.0514157	0.0514008	0.0513261	0.0512315	0.0510892	0.0509188	0.0507099	0.0504793	0.0501853	0.0498495	0.0494551	0.0489638	0.0484165	0.0476514	0.0467942	0.0457138	0.0442374	0.042526	0.0405842	0.0385676	0.0364928	0.0348756	0.0336573	0.0328312	0.0323265	0.0320215
1704.33	0.0539536	0.0538361	0.0537713	0.0537115	0.053668	0.0536156	0.053583	0.0535407	0.0535087	0.0534747	0.0534491	0.0535351	0.0535983	0.0535681	0.0535493	0.0535814	0.0536705	0.0537821	0.0538798	0.0539204	0.0539638	0.0539854	0.0540029	0.0539703	0.0539388	0.0538444	0.0537328	0.0535601	0.0533616	0.0531277	0.0528645	0.0525369	0.0521736	0.0517361	0.0511969	0.0506061	0.0497837	0.0488593	0.0476983	0.0461245	0.0443008	0.0422317	0.0400932	0.0378888	0.036176	0.0348815	0.0340115	0.0334779	0.0331552
1703.85	0.0569299	0.0568451	0.0567754	0.0566951	0.0566333	0.0565653	0.0565047	0.0564486	0.0563982	0.0563343	0.0562883	0.0563535	0.0563977	0.0563458	0.0563011	0.0563169	0.0563915	0.0564827	0.0565652	0.0565854	0.056611	0.0566116	0.0566075	0.0565573	0.0565058	0.056386	0.0562461	0.0560505	0.0558253	0.0555557	0.0552709	0.0549127	0.0545067	0.0540316	0.0534463	0.0528082	0.0519265	0.0509349	0.0497028	0.0480236	0.0460859	0.0438905	0.0416194	0.0392898	0.0374741	0.0361058	0.0351856	0.0346266	0.0342847
1703.37	0.0599622	0.0599196	0.0598385	0.0597358	0.0596548	0.0595651	0.0594798	0.0594016	0.0593302	0.0592378	0.0591732	0.0592151	0.0592322	0.0591602	0.0590853	0.0590825	0.0591409	0.0592087	0.0592708	0.0592759	0.0592745	0.0592608	0.0592364	0.059159	0.0590816	0.0589401	0.0587799	0.0585493	0.0582957	0.0579966	0.0576786	0.0572865	0.056844	0.0563278	0.0557004	0.055016	0.0540739	0.0530155	0.0517034	0.0499248	0.0478697	0.0455476	0.0431463	0.0406929	0.0387751	0.0373279	0.0363648	0.0357762	0.0354189
1702.89	0.0630232	0.0630204	0.0629334	0.0628105	0.0627069	0.0626027	0.0624928	0.0623813	0.062292	0.0621648	0.0620814	0.0620992	0.0620872	0.0619931	0.061888	0.0618654	0.061898	0.0619467	0.0619915	0.0619762	0.0619521	0.0619163	0.0618667	0.0617664	0.0616615	0.0614896	0.0613059	0.0610514	0.0607711	0.0604309	0.0600847	0.0596622	0.059179	0.0586211	0.0579498	0.0572152	0.0562209	0.0550903	0.0537	0.0518161	0.0496499	0.0472046	0.0446726	0.0420928	0.0400756	0.0385587	0.0375415	0.0369279	0.0365551
1702.41	0.0660823	0.066128	0.0660256	0.065883	0.0657602	0.0656351	0.065501	0.0653556	0.0652489	0.065093	0.0649842	0.064978	0.0649419	0.0648183	0.0646891	0.0646468	0.0646588	0.0646799	0.0647006	0.0646685	0.0646192	0.0645528	0.0644833	0.0643605	0.0642275	0.0640312	0.0638255	0.063539	0.063224	0.0628541	0.0624772	0.0620168	0.0615012	0.0608971	0.0601861	0.0594001	0.0583482	0.0571544	0.0556894	0.0537039	0.0514268	0.0488572	0.0461973	0.0434894	0.0413756	0.0397867	0.0387284	0.0380751	0.0376863
1701.92	0.0691097	0.0691924	0.0690837	0.0689205	0.0687727	0.0686348	0.068476	0.0682996	0.0681692	0.0679814	0.0678551	0.0678203	0.0677614	0.0676145	0.0674578	0.0673897	0.0673776	0.0673812	0.0673784	0.0673268	0.0672557	0.0671631	0.0670734	0.0669228	0.0667618	0.0665373	0.0663066	0.0659935	0.0656492	0.0652444	0.0648429	0.064344	0.0637908	0.0631495	0.0623893	0.0615584	0.0604537	0.0591949	0.0576543	0.0555737	0.0531826	0.050496	0.0477147	0.0448866	0.0426778	0.0410191	0.0399129	0.0392302	0.0388266
1701.44	0.0720721	0.0722008	0.07208	0.0718953	0.0717301	0.0715667	0.0713838	0.0711814	0.0710314	0.0708094	0.0706572	0.0706014	0.0705222	0.0703429	0.0701589	0.0700687	0.0700406	0.0700245	0.0699954	0.069918	0.0698212	0.0697093	0.0695946	0.0694238	0.0692362	0.0689898	0.0687244	0.0683894	0.068012	0.0675758	0.0671468	0.0666132	0.0660274	0.0653469	0.0645506	0.0636756	0.0625116	0.0611971	0.0595832	0.0574131	0.0549141	0.0521159	0.0492189	0.0462727	0.0439783	0.0422481	0.0410938	0.040388	0.039968
1700.96	0.0749532	0.0751247	0.0749941	0.0747978	0.0746015	0.0744233	0.0742078	0.0739778	0.0738021	0.0735481	0.0733733	0.0732868	0.0731853	0.0729771	0.0727691	0.072662	0.0726082	0.0725668	0.0725199	0.0724226	0.0723025	0.0721646	0.0720248	0.0718304	0.0716238	0.0713492	0.0710658	0.0707001	0.0702945	0.0698281	0.0693683	0.0688119	0.0681886	0.0674757	0.0666382	0.065719	0.0645077	0.0631355	0.0614561	0.0592003	0.0566012	0.0536959	0.0506942	0.0476386	0.0452555	0.0434676	0.0422708	0.0415382	0.0411007
1700.48	0.0777366	0.0779504	0.077815	0.0775941	0.0773725	0.0771754	0.0769286	0.076667	0.0764667	0.0761784	0.0759772	0.0758708	0.0757373	0.0755065	0.0752687	0.0751357	0.0750624	0.0749977	0.0749281	0.0748054	0.074662	0.0745048	0.0743415	0.0741275	0.0738951	0.0735948	0.0732883	0.0728956	0.072467	0.0719755	0.0714875	0.0709032	0.0702525	0.0695072	0.068632	0.0676765	0.0664102	0.0649901	0.0632525	0.0609157	0.0582334	0.0552244	0.0521229	0.0489658	0.046506	0.0446614	0.043428	0.0426736	0.0422211
1700	0.0803929	0.0806517	0.0805093	0.0802679	0.0800151	0.0797953	0.0795126	0.0792205	0.0790026	0.0786775	0.0784559	0.0783166	0.0781556	0.0778975	0.0776313	0.0774807	0.0773784	0.0772951	0.0772014	0.0770591	0.0768933	0.0767112	0.0765326	0.0762908	0.0760375	0.0757155	0.0753913	0.0749673	0.0745139	0.0739944	0.0734862	0.072873	0.0721958	0.0714237	0.0705144	0.0695218	0.0682184	0.0667482	0.0649596	0.0625512	0.0597867	0.0566905	0.053501	0.0502513	0.0477205	0.0458272	0.0445579	0.0437828	0.0433165
1699.51	0.0829	0.0832009	0.0830499	0.0827818	0.0824984	0.0822569	0.0819473	0.0816252	0.0813833	0.0810232	0.0807828	0.0806154	0.0804259	0.0801455	0.0798501	0.079678	0.0795534	0.0794441	0.0793331	0.0791734	0.0789873	0.0787769	0.0785835	0.0783167	0.0780546	0.0777022	0.0773569	0.07691	0.0764371	0.0758922	0.0753642	0.0747277	0.0740235	0.0732174	0.0722833	0.0712636	0.069918	0.0684093	0.0665702	0.0640987	0.0612663	0.0580896	0.0548281	0.0514919	0.0488959	0.0469577	0.0456623	0.0448676	0.0443914
1699.03	0.0852292	0.0855765	0.0854062	0.0851134	0.0848107	0.0845458	0.0842026	0.0838584	0.0835895	0.0831994	0.0829442	0.0827517	0.0825344	0.0822333	0.0819104	0.0817213	0.0815775	0.0814448	0.0813165	0.0811403	0.080933	0.0807027	0.0804893	0.0802077	0.0799275	0.0795528	0.0791949	0.0787203	0.0782323	0.0776684	0.077116	0.0764582	0.0757313	0.0749011	0.0739409	0.0728903	0.0715146	0.0699681	0.0680943	0.0655691	0.0626719	0.0594247	0.0561006	0.0526951	0.0500485	0.0480658	0.0467406	0.0459322	0.0454444
1698.55	0.0873732	0.0877593	0.0875792	0.0872618	0.0869382	0.0866444	0.0862791	0.0859116	0.0856192	0.0852048	0.0849325	0.0847118	0.0844763	0.0841597	0.0838069	0.0836018	0.0834356	0.0832931	0.083154	0.0829542	0.0827294	0.0824812	0.0822547	0.0819565	0.0816603	0.0812682	0.0809006	0.0804	0.0799001	0.0793181	0.0787533	0.0780727	0.0773289	0.0764792	0.0754911	0.0744227	0.0730149	0.0714425	0.0695304	0.0669562	0.0640139	0.0607116	0.0573331	0.0538627	0.0511697	0.0491571	0.0478032	0.0469808	0.0464852
1698.07	0.0893375	0.0897582	0.0895683	0.0892326	0.0888856	0.0885734	0.0881824	0.0877927	0.0874845	0.0870396	0.0867547	0.0865126	0.086258	0.0859196	0.0855493	0.0853284	0.085144	0.0849831	0.0848374	0.0846189	0.0843824	0.0841192	0.0838847	0.0835623	0.08326	0.0828501	0.0824661	0.0819535	0.0814403	0.0808495	0.0802604	0.0795687	0.0788135	0.077942	0.0769349	0.0758463	0.0744163	0.0728225	0.0708843	0.0682733	0.0652881	0.0619412	0.0585201	0.0550017	0.0522766	0.0502299	0.0488591	0.0480253	0.0475215
1697.58	0.091139	0.0915938	0.0913969	0.0910373	0.0906797	0.0903469	0.089934	0.0895194	0.0891949	0.0887218	0.0884266	0.0881675	0.0878887	0.0875321	0.0871426	0.0869063	0.0867052	0.0865355	0.0863735	0.0861516	0.0858993	0.0856155	0.085368	0.0850361	0.0847173	0.0842979	0.0839041	0.0833784	0.0828502	0.0822489	0.0816517	0.0809453	0.0801759	0.0792956	0.0782707	0.0771629	0.0757202	0.0741067	0.0721473	0.0695141	0.0664968	0.0631137	0.0596566	0.0561028	0.0533564	0.0512823	0.0499026	0.0490598	0.048546
1697.1	0.0927922	0.0932799	0.0930755	0.0926995	0.0923255	0.0919789	0.0915445	0.0911078	0.0907684	0.0902768	0.0899606	0.0896893	0.0893886	0.0890153	0.0886072	0.0883589	0.08814	0.0879605	0.0877863	0.0875486	0.087286	0.0869863	0.0867243	0.0863821	0.0860523	0.0856236	0.0852138	0.0846839	0.0841357	0.083525	0.0829175	0.0822038	0.0814206	0.0805304	0.0794966	0.0783746	0.0769202	0.0752956	0.0733185	0.0706643	0.0676276	0.0642251	0.0607382	0.0571617	0.0543958	0.0523119	0.0509209	0.0500717	0.0495551
1696.62	0.094298	0.0948061	0.0946058	0.0942143	0.0938241	0.0934642	0.0930185	0.0925574	0.0922087	0.0916975	0.0913682	0.0910804	0.090758	0.0903674	0.0899475	0.0896884	0.0894498	0.0892656	0.0890723	0.0888191	0.0885495	0.0882346	0.087965	0.0876147	0.0872726	0.0868306	0.0864106	0.0858694	0.0853092	0.0846932	0.0840742	0.0833456	0.0825562	0.0816564	0.0806114	0.0794866	0.0780204	0.0763861	0.0743977	0.0717291	0.0686833	0.0652653	0.0617664	0.0581795	0.0553992	0.0533058	0.0519087	0.0510559	0.0505362
1696.14	0.0956411	0.0961724	0.0959646	0.0955639	0.0951566	0.0947947	0.0943308	0.0938541	0.0934939	0.0929631	0.0926261	0.0923324	0.0919917	0.0915928	0.0911581	0.0908887	0.0906372	0.0904425	0.090238	0.0899753	0.0896982	0.0893695	0.0890929	0.088732	0.0883764	0.08793	0.0874903	0.0869449	0.0863742	0.0857533	0.0851241	0.0843879	0.0835893	0.0826835	0.0816317	0.0805017	0.0790332	0.0773889	0.0753995	0.0727184	0.0696712	0.0662488	0.0627474	0.0591522	0.0563618	0.0542692	0.0528657	0.0520067	0.051482
1695.66	0.0968128	0.097362	0.097147	0.0967349	0.0963175	0.0959437	0.0954736	0.0949787	0.0946141	0.0940708	0.0937263	0.0934211	0.0930774	0.0926651	0.0922257	0.0919475	0.0916837	0.0914824	0.0912734	0.0909995	0.0907146	0.0903862	0.0900965	0.0897254	0.0893666	0.088912	0.0884713	0.0879199	0.0873355	0.0867087	0.0860763	0.0853329	0.0845318	0.083614	0.0825681	0.0814325	0.0799622	0.0783131	0.0763253	0.0736439	0.0706003	0.0671806	0.0636815	0.060091	0.0573021	0.0552049	0.0538025	0.0529353	0.0524175
1695.17	0.0978213	0.0983904	0.0981662	0.0977438	0.0973083	0.0969295	0.0964435	0.0959409	0.0955708	0.0950174	0.0946624	0.0943521	0.0940096	0.0935854	0.0931429	0.0928583	0.0925864	0.0923847	0.09217	0.0918905	0.0916051	0.0912746	0.0909768	0.0906026	0.0902407	0.0897843	0.0893341	0.0887831	0.0881964	0.0875647	0.0869262	0.0861828	0.0853778	0.0844704	0.0834176	0.082284	0.0808142	0.0791693	0.0771837	0.0745114	0.0714762	0.0680691	0.0645801	0.0609961	0.0582187	0.0561274	0.0547232	0.0538547	0.0533315
1694.69	0.098688	0.0992726	0.0990459	0.0986096	0.0981668	0.0977814	0.0972828	0.0967724	0.0963923	0.095827	0.0954605	0.0951482	0.0948013	0.0943727	0.0939287	0.0936348	0.0933628	0.0931611	0.0929407	0.0926594	0.0923792	0.0920403	0.0917367	0.0913686	0.0910122	0.0905498	0.0901026	0.0895434	0.0889583	0.0883238	0.0876878	0.0869478	0.0861466	0.0852383	0.0841898	0.0830661	0.0815975	0.0799569	0.0779821	0.0753266	0.0723045	0.0689178	0.0654454	0.0618858	0.0591148	0.0570335	0.0556283	0.0547638	0.0542367
1694.21	0.0994517	0.100052	0.0998165	0.0993766	0.0989156	0.0985274	0.0980157	0.0974997	0.097117	0.096542	0.0961689	0.0958435	0.0954974	0.095067	0.0946161	0.0943217	0.0940389	0.0938401	0.0936195	0.0933358	0.0930532	0.0927165	0.0924134	0.0920456	0.091686	0.0912269	0.090782	0.0902227	0.0896377	0.0890085	0.0883751	0.0876344	0.086837	0.0859312	0.0848934	0.0837782	0.0823161	0.0806924	0.0787228	0.0760883	0.0730904	0.0697237	0.0662758	0.0627417	0.0599873	0.057917	0.0565227	0.055662	0.0551342
1693.73	0.100144	0.100758	0.100515	0.100068	0.0996021	0.0992044	0.0986819	0.0981609	0.0977743	0.0971925	0.0968222	0.0964854	0.0961373	0.0957046	0.0952411	0.0949474	0.0946645	0.0944604	0.094245	0.0939554	0.0936697	0.0933336	0.0930302	0.0926629	0.0923062	0.0918479	0.0913998	0.0908434	0.0902639	0.0896378	0.0890007	0.0882666	0.0874699	0.0865721	0.0855425	0.0844322	0.082983	0.0813718	0.0794136	0.0768061	0.0738292	0.07049	0.0670645	0.0635638	0.0608276	0.0587724	0.0573882	0.056531	0.0560113
1693.25	0.100775	0.101397	0.101146	0.100702	0.100231	0.0998277	0.0992975	0.0987754	0.0983887	0.0978007	0.0974245	0.0970873	0.0967411	0.0963104	0.0958432	0.095541	0.0952616	0.0950527	0.0948415	0.0945442	0.0942642	0.0939274	0.0936237	0.0932513	0.0928976	0.0924335	0.0919901	0.0914374	0.0908547	0.0902312	0.0895988	0.0888664	0.0880781	0.0871815	0.0861609	0.0850571	0.0836201	0.0820171	0.0800778	0.0774913	0.0745381	0.0712312	0.0678309	0.0643574	0.0616478	0.0596037	0.0582253	0.0573777	0.0568558
1692.76	0.10135	0.10197	0.101719	0.101273	0.100799	0.100395	0.0998649	0.0993501	0.0989534	0.0983719	0.0979913	0.0976554	0.09731	0.0968877	0.0964156	0.0961141	0.095835	0.0956285	0.0954187	0.095121	0.0948464	0.0945148	0.094208	0.0938326	0.0934785	0.093017	0.0925837	0.0920216	0.0914446	0.0908212	0.0901884	0.0894613	0.0886715	0.0877851	0.0867682	0.0856716	0.0842429	0.0826563	0.0807357	0.0781651	0.0752372	0.0719579	0.0685848	0.0651389	0.0624539	0.0604248	0.0590512	0.0582074	0.0576862
1692.28	0.101871	0.102486	0.102235	0.101792	0.101324	0.100916	0.100383	0.0998758	0.0994764	0.0988963	0.0985209	0.0981914	0.0978439	0.0974254	0.0969565	0.0966623	0.0963852	0.0961831	0.0959833	0.0956829	0.0954099	0.0950833	0.0947779	0.0944072	0.0940581	0.0935984	0.0931669	0.0926105	0.0920298	0.0914138	0.090788	0.0900636	0.0892721	0.088396	0.0873827	0.0862895	0.0848779	0.0833018	0.0813954	0.078846	0.0759466	0.072695	0.0693443	0.0659286	0.0632641	0.0612487	0.0598835	0.059041	0.0585169
1691.8	0.102347	0.102959	0.102705	0.102267	0.101803	0.101394	0.100872	0.100359	0.0999605	0.0993864	0.0990139	0.0986924	0.0983547	0.0979355	0.0974747	0.097183	0.0969151	0.0967141	0.0965247	0.0962251	0.0959603	0.0956353	0.0953382	0.0949711	0.0946237	0.0941727	0.0937442	0.0931989	0.0926205	0.0920064	0.0913868	0.0906683	0.0898804	0.089008	0.088008	0.0869196	0.0855192	0.0839572	0.0820653	0.0795404	0.0766635	0.0734456	0.0701165	0.0667331	0.064086	0.0620883	0.0607285	0.0598869	0.0593611
1691.32	0.102805	0.103406	0.103158	0.102722	0.102266	0.101858	0.101338	0.10083	0.100434	0.0998624	0.099494	0.0991828	0.0988465	0.0984294	0.0979734	0.0976896	0.097426	0.0972385	0.0970445	0.0967621	0.0964964	0.096178	0.0958856	0.0955262	0.0951864	0.0947371	0.094319	0.0937756	0.0932066	0.0925948	0.0919877	0.0912719	0.09049	0.0896239	0.0886344	0.0875517	0.0861684	0.084617	0.0827467	0.0802398	0.0773881	0.0742013	0.0708989	0.0675427	0.0649205	0.062936	0.0615835	0.0607399	0.0602228
1690.83	0.103267	0.10386	0.10361	0.103175	0.102727	0.102327	0.101809	0.101308	0.100911	0.100348	0.0999826	0.0996786	0.0993447	0.0989281	0.0984829	0.098205	0.0979501	0.0977565	0.0975723	0.0972954	0.0970316	0.0967296	0.0964391	0.0960873	0.09575	0.0953113	0.0948921	0.0943532	0.0937925	0.093189	0.0925858	0.091876	0.0910999	0.0902394	0.0892611	0.0881898	0.0868166	0.0852776	0.0834244	0.0809409	0.07811	0.0749515	0.0716831	0.0683535	0.0657428	0.0637788	0.0624351	0.0615947	0.0610797
1690.35	0.103742	0.104327	0.104079	0.103645	0.103205	0.102809	0.102299	0.101802	0.101409	0.100854	0.100492	0.100196	0.0998659	0.0994542	0.0990204	0.098746	0.0984903	0.0983075	0.0981276	0.0978583	0.0975964	0.0972996	0.0970138	0.0966675	0.0963372	0.0959013	0.0954848	0.0949568	0.0943951	0.0937969	0.0931979	0.092492	0.0917221	0.0908691	0.0899024	0.0888323	0.087469	0.0859448	0.0841083	0.0816399	0.0788367	0.0757008	0.0724543	0.0691538	0.0665624	0.0646102	0.0632738	0.0624376	0.061928
1689.87	0.104234	0.104801	0.104556	0.104121	0.103696	0.103306	0.102801	0.102311	0.101924	0.101378	0.101025	0.100742	0.100419	0.100014	0.0995867	0.0993221	0.0990744	0.0988939	0.0987216	0.0984586	0.0982021	0.0979069	0.0976316	0.0972865	0.0969644	0.0965361	0.0961157	0.09559	0.0950413	0.094441	0.0938494	0.0931434	0.0923768	0.0915284	0.0905718	0.0895037	0.088153	0.0866343	0.0848094	0.0823598	0.0795737	0.0764612	0.0732409	0.0699576	0.0673823	0.06544	0.0641097	0.0632723	0.0627591
1689.39	0.104726	0.105278	0.105034	0.104602	0.10419	0.103805	0.103312	0.102834	0.102449	0.101913	0.101571	0.101301	0.100992	0.100593	0.100178	0.0999241	0.0996875	0.0995139	0.0993478	0.0991002	0.0988456	0.0985626	0.0982915	0.0979568	0.0976358	0.0972099	0.0968028	0.0962789	0.0957342	0.0951301	0.0945438	0.0938438	0.0930835	0.0922418	0.0912793	0.0902271	0.0888765	0.0873651	0.0855516	0.0831253	0.0803458	0.0772521	0.0740512	0.0707866	0.0682256	0.0662858	0.0649619	0.0641185	0.0636014
1688.91	0.105213	0.10574	0.105504	0.105079	0.104679	0.104308	0.103823	0.103354	0.102976	0.102452	0.102124	0.101871	0.101577	0.101187	0.100784	0.100542	0.100317	0.100159	0.0999994	0.0997633	0.0995188	0.0992429	0.0989859	0.0986561	0.098345	0.0979289	0.0975261	0.097009	0.0964725	0.0958718	0.0952844	0.0945905	0.093838	0.0930007	0.0920426	0.0909989	0.0896514	0.0881494	0.0863458	0.0839305	0.0811676	0.0780857	0.0749081	0.0716522	0.069102	0.067172	0.0658448	0.0650014	0.0644813
1688.42	0.105697	0.106204	0.105972	0.105562	0.105167	0.104805	0.104333	0.103882	0.103509	0.103001	0.102687	0.102443	0.102162	0.101789	0.101397	0.101162	0.100956	0.100813	0.100662	0.100444	0.100207	0.099943	0.0996959	0.0993765	0.0990775	0.098671	0.0982742	0.0977697	0.0972355	0.096644	0.096062	0.0953767	0.0946334	0.0937986	0.0928442	0.091809	0.0904671	0.0889764	0.08718	0.0847821	0.082032	0.0789629	0.0758052	0.0725665	0.0700254	0.0680986	0.0667778	0.0659259	0.0654048
1687.94	0.106188	0.10667	0.106446	0.106048	0.105666	0.105315	0.104852	0.104414	0.10406	0.103566	0.103263	0.10303	0.102768	0.102401	0.102022	0.101799	0.101606	0.101478	0.101337	0.101134	0.10091	0.100655	0.100413	0.100111	0.0998198	0.0994206	0.0990366	0.0985399	0.0980172	0.0974366	0.0968615	0.0961789	0.0954447	0.0946211	0.0936704	0.0926427	0.0913132	0.0898327	0.0880414	0.0856595	0.0829239	0.079869	0.0767342	0.0735077	0.0709741	0.0690537	0.0677382	0.0668887	0.0663639
1687.46	0.106689	0.10715	0.106934	0.106553	0.106177	0.105836	0.105391	0.10497	0.104624	0.104146	0.103861	0.103638	0.103398	0.103047	0.102676	0.102461	0.102282	0.102168	0.10204	0.101853	0.10164	0.101393	0.101161	0.100867	0.100588	0.100193	0.0998192	0.0993351	0.0988172	0.0982413	0.0976742	0.097005	0.0962719	0.09546	0.0945121	0.0934966	0.0921733	0.0906984	0.0889185	0.0865535	0.083831	0.0807929	0.0776776	0.0744672	0.0719441	0.0700275	0.0687186	0.0678673	0.0673444
1686.98	0.107199	0.107632	0.107426	0.107064	0.106696	0.106364	0.10594	0.10554	0.105207	0.10475	0.104478	0.104274	0.104054	0.103717	0.103361	0.103152	0.102999	0.102895	0.102779	0.102601	0.102401	0.102167	0.101942	0.10166	0.101388	0.101004	0.100634	0.100162	0.0996522	0.0990809	0.0985214	0.0978587	0.0971314	0.0963297	0.0953878	0.0943735	0.0930601	0.0915943	0.0898268	0.0874727	0.0847614	0.081736	0.0786392	0.0754382	0.07293	0.0710186	0.0697094	0.068859	0.0683339
1686.5	0.107709	0.10811	0.10791	0.107573	0.107218	0.106903	0.106496	0.106115	0.105797	0.105363	0.105104	0.104931	0.104734	0.104413	0.104077	0.103878	0.103743	0.103654	0.103552	0.103391	0.103198	0.102981	0.102766	0.102499	0.102233	0.10186	0.101496	0.101037	0.100529	0.0999703	0.0994085	0.0987558	0.0980366	0.0972357	0.0963039	0.0952961	0.0939882	0.0925316	0.0907706	0.0884289	0.0857288	0.0827194	0.0796376	0.0764467	0.0739477	0.0720399	0.0707316	0.0698836	0.069347
1686.01	0.10819	0.108556	0.108369	0.108055	0.107719	0.107418	0.107044	0.106679	0.106381	0.105974	0.105729	0.105583	0.105416	0.105109	0.104796	0.104615	0.104502	0.104436	0.104346	0.104202	0.104023	0.10382	0.103625	0.103364	0.103112	0.102745	0.102396	0.101947	0.101452	0.100901	0.100346	0.0996998	0.0989838	0.0981982	0.0972774	0.0962672	0.0949717	0.0935252	0.0917712	0.0894406	0.0867575	0.0837622	0.0806926	0.0775141	0.0750233	0.0731164	0.0718081	0.0709563	0.0704129
1685.53	0.108638	0.108965	0.108791	0.108501	0.108187	0.107901	0.107559	0.107213	0.106933	0.106562	0.106334	0.106217	0.106078	0.105792	0.105498	0.105335	0.105247	0.105202	0.105129	0.105014	0.104846	0.104667	0.104484	0.10424	0.104005	0.103655	0.103311	0.10288	0.102398	0.101853	0.101311	0.100674	0.0999735	0.0991939	0.0982818	0.0972888	0.0960016	0.0945607	0.0928205	0.0905056	0.0878392	0.084867	0.0818089	0.0786468	0.0761655	0.0742663	0.0729602	0.0720999	0.0715542
1685.05	0.109032	0.109326	0.109162	0.108895	0.108612	0.10834	0.108028	0.107709	0.107452	0.107112	0.106901	0.10681	0.106699	0.106432	0.106159	0.106027	0.105956	0.105934	0.105883	0.105787	0.105633	0.105483	0.105322	0.105097	0.104876	0.104541	0.104217	0.103798	0.103333	0.102808	0.102273	0.101651	0.100963	0.100197	0.0992994	0.0983187	0.0970443	0.0956254	0.0938973	0.0916022	0.0889614	0.0860147	0.0829716	0.0798281	0.0773671	0.075475	0.0741727	0.0733155	0.072767
1684.57	0.109384	0.109631	0.109484	0.109235	0.108977	0.10873	0.108449	0.108158	0.107919	0.107606	0.107418	0.107358	0.107278	0.107025	0.106776	0.106674	0.106625	0.106629	0.106594	0.106518	0.106387	0.106261	0.106118	0.105916	0.10571	0.105397	0.105087	0.104685	0.104236	0.103731	0.103211	0.102605	0.101932	0.10118	0.100304	0.0993379	0.098082	0.0966801	0.0949765	0.0927044	0.0900911	0.0871736	0.0841622	0.0810481	0.0786075	0.0767216	0.0754336	0.0745827	0.074032
1684.08	0.109685	0.109892	0.109751	0.109522	0.109292	0.109062	0.108809	0.10855	0.108335	0.108053	0.107884	0.107859	0.107809	0.107573	0.107357	0.107274	0.107249	0.107275	0.107267	0.107213	0.107107	0.106999	0.106876	0.106696	0.10651	0.106221	0.105933	0.105534	0.105106	0.104622	0.104122	0.103528	0.102876	0.102142	0.101283	0.100336	0.0991037	0.0977226	0.0960428	0.0938039	0.0912233	0.0883451	0.0853626	0.0822779	0.0798599	0.0779987	0.0767188	0.075881	0.0753343
1683.6	0.109933	0.110087	0.109958	0.109747	0.109546	0.109345	0.109114	0.108882	0.108691	0.108452	0.108301	0.108311	0.108292	0.108083	0.107893	0.107844	0.107842	0.107893	0.107907	0.107875	0.107801	0.107709	0.107615	0.107455	0.107289	0.10702	0.106752	0.106367	0.105963	0.105502	0.105021	0.104446	0.10381	0.103093	0.102259	0.10133	0.100119	0.0987616	0.0971132	0.094906	0.0923678	0.0895204	0.0865838	0.0835345	0.0811506	0.0793053	0.0780369	0.077205	0.0766604
1683.12	0.110118	0.11022	0.110096	0.109912	0.109737	0.109562	0.109357	0.109157	0.108992	0.108788	0.108663	0.10871	0.108721	0.108544	0.108393	0.108368	0.108395	0.108472	0.108515	0.108514	0.108467	0.108405	0.108328	0.1082	0.108052	0.107818	0.107564	0.1072	0.106813	0.10638	0.105915	0.105363	0.104748	0.104053	0.103236	0.102337	0.101153	0.0998183	0.0982056	0.0960343	0.0935389	0.0907376	0.0878442	0.0848379	0.0824879	0.0806674	0.0794082	0.0785837	0.078041
1682.64	0.110236	0.110283	0.110169	0.11001	0.109863	0.109719	0.109544	0.109373	0.109235	0.109072	0.108973	0.109056	0.109105	0.108958	0.108842	0.108847	0.108904	0.109019	0.109093	0.109116	0.109101	0.109066	0.109027	0.108924	0.1088	0.108594	0.108368	0.108025	0.107665	0.107256	0.106821	0.106288	0.105702	0.105028	0.104239	0.103362	0.102209	0.100907	0.0993334	0.0972036	0.0947614	0.0920096	0.0891706	0.0862188	0.0839011	0.082108	0.0808662	0.0800435	0.0795094
1682.16	0.110286	0.110285	0.110174	0.110047	0.109927	0.10981	0.109673	0.109531	0.109425	0.109308	0.109229	0.109354	0.109437	0.109324	0.109241	0.109275	0.109367	0.109515	0.109632	0.109679	0.1097	0.109699	0.109686	0.109613	0.109516	0.109344	0.109149	0.108838	0.108502	0.108123	0.107715	0.107208	0.106655	0.106009	0.105248	0.104406	0.103286	0.102021	0.100492	0.0984158	0.096034	0.0933378	0.0905629	0.087673	0.0854007	0.0836348	0.0824129	0.0816104	0.081079
1681.67	0.110286	0.11022	0.110132	0.110035	0.109939	0.109854	0.109752	0.109648	0.109568	0.109491	0.109444	0.109602	0.109724	0.109646	0.109601	0.109663	0.109798	0.109974	0.110124	0.110198	0.110253	0.110283	0.110311	0.110267	0.110201	0.110069	0.109898	0.109617	0.109319	0.108961	0.108585	0.108109	0.107588	0.10698	0.106255	0.105441	0.104363	0.10314	0.101665	0.0996467	0.0973332	0.0947062	0.0920077	0.0891845	0.0869614	0.0852403	0.0840424	0.0832558	0.0827376
1681.19	0.110246	0.110121	0.110049	0.109984	0.109924	0.109859	0.109797	0.109732	0.109676	0.109645	0.109631	0.109823	0.109985	0.109943	0.109933	0.110021	0.110189	0.110406	0.110581	0.110689	0.110781	0.110842	0.110899	0.110892	0.110856	0.110754	0.110624	0.11037	0.110098	0.109782	0.109432	0.108991	0.108503	0.107925	0.10724	0.106465	0.105432	0.104257	0.102833	0.100883	0.0986423	0.0960989	0.0934821	0.0907354	0.0885709	0.0868916	0.0857365	0.0849625	0.0844625
1680.71	0.110177	0.109996	0.109939	0.109901	0.109874	0.109837	0.109812	0.109786	0.10976	0.109773	0.109789	0.110026	0.110231	0.110219	0.110244	0.110362	0.110571	0.110817	0.111031	0.111173	0.111294	0.111393	0.111479	0.111503	0.111498	0.111432	0.111329	0.111118	0.110872	0.110584	0.110267	0.109862	0.109405	0.108862	0.108221	0.107481	0.106497	0.105377	0.104002	0.102129	0.0999693	0.097508	0.0949795	0.0923222	0.0902229	0.0885948	0.0874775	0.0867252	0.086233
1680.23	0.110089	0.109845	0.109803	0.109796	0.1098	0.10979	0.109809	0.109817	0.109827	0.109877	0.109931	0.110215	0.110458	0.110481	0.110547	0.110695	0.110946	0.111224	0.111476	0.111647	0.111804	0.111943	0.112054	0.112118	0.112148	0.112114	0.11204	0.111864	0.11165	0.111398	0.11111	0.110733	0.110317	0.10981	0.109214	0.10851	0.107579	0.106506	0.105192	0.103398	0.101321	0.0989524	0.0965209	0.093957	0.091928	0.0903534	0.0892703	0.0885392	0.0880602
1679.75	0.109978	0.109668	0.109641	0.109661	0.109708	0.10973	0.109785	0.109833	0.109875	0.109968	0.110055	0.110383	0.110672	0.110733	0.110832	0.111015	0.111314	0.111628	0.111915	0.112122	0.112318	0.11249	0.112638	0.112742	0.112803	0.112809	0.112764	0.112629	0.112451	0.112227	0.111973	0.111636	0.111255	0.110784	0.110233	0.109572	0.108691	0.10768	0.106424	0.104709	0.102726	0.100461	0.0981249	0.0956629	0.093715	0.0921945	0.0911451	0.0904362	0.0899654
1679.26	0.109847	0.109479	0.10946	0.109517	0.109599	0.109647	0.109748	0.109833	0.109909	0.110047	0.110164	0.110538	0.110867	0.110967	0.111111	0.111329	0.111669	0.112025	0.112339	0.112595	0.112819	0.113045	0.113222	0.113365	0.113468	0.11351	0.113497	0.113403	0.113264	0.113079	0.112862	0.112563	0.11221	0.111788	0.111281	0.110671	0.109847	0.108893	0.107704	0.106078	0.104195	0.102036	0.0998019	0.0974491	0.0955886	0.0941308	0.0931221	0.0924333	0.0919767
1678.78	0.109705	0.109282	0.109278	0.109365	0.109488	0.109568	0.109712	0.10983	0.10994	0.110123	0.110272	0.110688	0.11106	0.111193	0.111377	0.111635	0.112019	0.112408	0.112763	0.113061	0.11332	0.113587	0.113797	0.113987	0.114126	0.114208	0.11423	0.114183	0.11408	0.113935	0.113754	0.113502	0.113187	0.112816	0.112355	0.111795	0.111027	0.110135	0.109022	0.10749	0.105712	0.103667	0.101544	0.0993138	0.0975394	0.0961535	0.095189	0.0945307	0.0940922
1678.3	0.109586	0.109109	0.109114	0.109235	0.109394	0.109501	0.109686	0.109841	0.109983	0.110215	0.110396	0.110857	0.111265	0.111439	0.111663	0.111955	0.112375	0.112812	0.113196	0.113538	0.113827	0.114139	0.114381	0.114612	0.114788	0.114913	0.114964	0.114962	0.114898	0.114797	0.114659	0.114447	0.114172	0.113843	0.113432	0.112924	0.112219	0.111396	0.110363	0.108928	0.107261	0.105341	0.103337	0.101231	0.0995548	0.0982448	0.097327	0.0967046	0.0962851
1677.82	0.10951	0.108977	0.108995	0.109146	0.10934	0.109478	0.109701	0.109896	0.110067	0.110348	0.110555	0.11106	0.111509	0.111716	0.111988	0.11231	0.112767	0.113246	0.113665	0.114047	0.114363	0.114721	0.114993	0.115266	0.115473	0.115638	0.115726	0.115758	0.115734	0.115676	0.115572	0.115403	0.115172	0.114883	0.114528	0.114065	0.113425	0.11267	0.111716	0.110385	0.108829	0.107041	0.10516	0.103185	0.10161	0.10038	0.0995178	0.0989314	0.0985274
1677.34	0.109503	0.108902	0.108939	0.109125	0.109349	0.109515	0.10977	0.110006	0.110208	0.110533	0.110771	0.111318	0.111806	0.112055	0.112368	0.112718	0.113211	0.113728	0.11419	0.114607	0.114954	0.115346	0.115655	0.115969	0.116204	0.116406	0.116533	0.116602	0.116617	0.11659	0.116524	0.116392	0.116204	0.115955	0.115649	0.115239	0.114659	0.113972	0.113101	0.111869	0.11043	0.10877	0.107022	0.10518	0.103703	0.102555	0.101752	0.101194	0.100812
1676.85	0.109569	0.108907	0.108959	0.109174	0.109427	0.109622	0.109917	0.110191	0.110418	0.110787	0.11105	0.111644	0.112172	0.112452	0.112809	0.113193	0.113723	0.114281	0.114776	0.115224	0.115606	0.116039	0.116382	0.11673	0.117	0.117236	0.117396	0.117499	0.117554	0.117563	0.117528	0.117433	0.117285	0.117082	0.116824	0.116461	0.115939	0.11532	0.114529	0.113403	0.112076	0.110552	0.108931	0.107226	0.105859	0.104787	0.104043	0.103518	0.103155
1676.37	0.109704	0.108985	0.109049	0.109302	0.109581	0.109806	0.110142	0.110451	0.110703	0.111109	0.111405	0.11204	0.112602	0.11292	0.113312	0.11373	0.1143	0.114895	0.115425	0.115905	0.116324	0.116791	0.117169	0.117554	0.117858	0.118128	0.118323	0.118461	0.118552	0.11859	0.118587	0.118532	0.118428	0.11826	0.118053	0.117734	0.117279	0.116724	0.116015	0.114994	0.113788	0.112395	0.110912	0.109346	0.108086	0.107091	0.106405	0.105922	0.105571
1675.89	0.10991	0.10914	0.109217	0.109502	0.10981	0.110057	0.110432	0.11078	0.11106	0.111505	0.111822	0.112493	0.113097	0.113446	0.113877	0.114323	0.114935	0.115559	0.11612	0.11664	0.117089	0.117588	0.118003	0.118417	0.118757	0.119062	0.119287	0.119465	0.119591	0.119663	0.119695	0.119678	0.119617	0.119486	0.119332	0.119065	0.118661	0.118184	0.117549	0.116639	0.115554	0.1143	0.112952	0.111537	0.110394	0.109483	0.108852	0.108412	0.108082
1675.41	0.110184	0.109375	0.109466	0.109777	0.110114	0.110387	0.110798	0.111172	0.111481	0.111962	0.1123	0.11301	0.113649	0.114022	0.114491	0.114965	0.115607	0.11626	0.116857	0.117407	0.117889	0.118423	0.118866	0.119316	0.119682	0.120023	0.12028	0.120491	0.120648	0.120758	0.120825	0.120843	0.120821	0.120734	0.120627	0.120408	0.120069	0.119664	0.119107	0.118306	0.117351	0.116238	0.115041	0.113781	0.112755	0.111932	0.111366	0.110963	0.110659
1674.92	0.110543	0.109697	0.109795	0.110134	0.110489	0.110791	0.111236	0.111635	0.111965	0.112485	0.112843	0.113586	0.114261	0.114657	0.115155	0.115652	0.116328	0.117007	0.117634	0.118206	0.118719	0.119283	0.119757	0.12023	0.12063	0.120998	0.121285	0.121531	0.121716	0.121858	0.121953	0.122006	0.12202	0.121977	0.121912	0.121754	0.121468	0.121138	0.120665	0.119976	0.119156	0.118189	0.11714	0.116038	0.115134	0.114412	0.113908	0.113552	0.113271
1674.44	0.110999	0.110116	0.110218	0.110582	0.110956	0.111279	0.111747	0.112171	0.112524	0.113075	0.11345	0.114221	0.114927	0.115346	0.115872	0.116392	0.117099	0.117794	0.118448	0.11905	0.119584	0.120174	0.120674	0.121174	0.121594	0.121991	0.122306	0.122575	0.122793	0.122959	0.123083	0.123167	0.123217	0.123216	0.12319	0.123077	0.122859	0.122594	0.122207	0.121634	0.120947	0.120126	0.119234	0.118294	0.117519	0.116898	0.116459	0.116144	0.115889
1673.96	0.111547	0.110626	0.110739	0.111116	0.111511	0.11185	0.112341	0.112784	0.11316	0.113736	0.114127	0.114924	0.115655	0.116096	0.116642	0.117181	0.117918	0.118628	0.119308	0.119926	0.120491	0.121098	0.121615	0.122147	0.122581	0.123001	0.123342	0.12363	0.123876	0.124068	0.124214	0.124326	0.124408	0.124444	0.124464	0.124398	0.124235	0.124046	0.123738	0.123283	0.122726	0.122059	0.121327	0.120553	0.119903	0.119386	0.119008	0.118737	0.118502
1673.48	0.112178	0.111225	0.11134	0.111735	0.112151	0.112491	0.113007	0.113464	0.11386	0.114455	0.114862	0.11568	0.116437	0.116888	0.117454	0.118012	0.118769	0.119502	0.120196	0.120845	0.121419	0.122048	0.122589	0.123134	0.123588	0.124034	0.124388	0.124699	0.124967	0.125184	0.125355	0.125487	0.125601	0.125672	0.125733	0.12571	0.125608	0.125483	0.125263	0.124931	0.124508	0.12399	0.123428	0.122822	0.122306	0.121889	0.121583	0.121345	0.121138
1673	0.112859	0.111881	0.112006	0.112412	0.112843	0.113195	0.11373	0.114198	0.114609	0.115225	0.115642	0.116472	0.11725	0.117707	0.118294	0.118863	0.119641	0.120387	0.1211	0.121764	0.122355	0.123002	0.123556	0.124122	0.12459	0.125054	0.125428	0.125756	0.126049	0.126287	0.126477	0.126632	0.126777	0.126887	0.126985	0.127008	0.126968	0.126904	0.126771	0.126566	0.126283	0.125928	0.12554	0.125107	0.124728	0.124415	0.124187	0.123985	0.123804
1672.51	0.113567	0.112577	0.112706	0.113122	0.113569	0.113927	0.114472	0.114951	0.115378	0.116009	0.116432	0.11728	0.118064	0.118534	0.119127	0.119709	0.120501	0.121256	0.121977	0.122658	0.12326	0.123928	0.124489	0.12508	0.125561	0.126034	0.126428	0.12677	0.127084	0.12735	0.127554	0.127732	0.127907	0.128052	0.128187	0.128253	0.128282	0.128288	0.128244	0.128171	0.128035	0.127851	0.127641	0.127396	0.127167	0.126959	0.126813	0.126648	0.126498
1672.03	0.114287	0.113291	0.113422	0.113842	0.114301	0.114663	0.115215	0.115708	0.116139	0.116777	0.117211	0.118067	0.11886	0.119332	0.119933	0.120525	0.12132	0.122088	0.122813	0.123511	0.124117	0.124793	0.125366	0.125974	0.126468	0.126946	0.127349	0.127707	0.128046	0.128327	0.128551	0.128752	0.128953	0.129134	0.129307	0.12942	0.129514	0.12959	0.129645	0.129704	0.129724	0.129728	0.129706	0.129655	0.129584	0.129491	0.129432	0.129315	0.129192
1671.55	0.115006	0.114011	0.114144	0.114561	0.115027	0.115394	0.115947	0.116442	0.116876	0.11752	0.117955	0.118817	0.119615	0.120093	0.120693	0.121287	0.12209	0.122855	0.123585	0.124289	0.124901	0.125584	0.126158	0.126771	0.127276	0.127764	0.128176	0.128538	0.128896	0.129195	0.129438	0.12966	0.129881	0.1301	0.130306	0.130474	0.130633	0.130784	0.130941	0.131138	0.131321	0.131514	0.131698	0.131852	0.131953	0.131977	0.132006	0.131938	0.131842
1671.07	0.115715	0.114721	0.114852	0.115272	0.115731	0.116101	0.116647	0.117144	0.117577	0.118221	0.118652	0.119515	0.120312	0.120786	0.121387	0.121983	0.122778	0.123549	0.124285	0.124981	0.125598	0.126287	0.126859	0.127469	0.127984	0.128479	0.128897	0.129263	0.129633	0.129951	0.1302	0.130442	0.130689	0.13094	0.131181	0.131392	0.13162	0.131855	0.13211	0.132457	0.132815	0.133209	0.133605	0.133973	0.134248	0.134404	0.134522	0.134496	0.134433
1670.59	0.11639	0.115404	0.115529	0.115947	0.116397	0.116762	0.117303	0.117796	0.118224	0.11886	0.119288	0.120142	0.120935	0.121402	0.122002	0.122595	0.12338	0.124154	0.124886	0.125573	0.12619	0.126879	0.127447	0.128063	0.128584	0.129075	0.129502	0.129872	0.130247	0.130578	0.130838	0.131101	0.131369	0.131649	0.131926	0.132188	0.132477	0.132798	0.133164	0.133659	0.134191	0.1348	0.13542	0.136013	0.136473	0.136769	0.13697	0.136992	0.13696
1670.1	0.117	0.116023	0.116146	0.116554	0.116993	0.117355	0.117889	0.118374	0.118783	0.119414	0.119828	0.120669	0.121462	0.121919	0.122507	0.123098	0.123872	0.124648	0.125369	0.126048	0.126666	0.127349	0.127916	0.12853	0.129044	0.129544	0.129969	0.130341	0.130729	0.131072	0.131344	0.131628	0.131916	0.132225	0.132538	0.132847	0.133201	0.133614	0.134091	0.13475	0.135467	0.136301	0.137152	0.137984	0.13864	0.139076	0.139367	0.139446	0.139432
1669.62	0.117499	0.116545	0.116666	0.117062	0.117491	0.117844	0.118361	0.118837	0.119231	0.119849	0.120257	0.121077	0.121859	0.122304	0.122883	0.12346	0.12423	0.124998	0.125706	0.12638	0.126989	0.127662	0.128227	0.12884	0.129355	0.129855	0.130284	0.130656	0.131053	0.131403	0.131692	0.131996	0.132311	0.132639	0.132999	0.133357	0.133788	0.13429	0.134887	0.135716	0.13663	0.1377	0.138798	0.139877	0.140738	0.141331	0.141715	0.14186	0.141867
1669.14	0.117863	0.116933	0.117055	0.117433	0.117849	0.118196	0.118696	0.119155	0.119533	0.120135	0.120535	0.121337	0.122104	0.122537	0.123102	0.123664	0.124421	0.125177	0.125877	0.126536	0.127145	0.127804	0.128366	0.128974	0.129482	0.129984	0.130411	0.130788	0.131197	0.131558	0.131853	0.132178	0.132519	0.132881	0.133285	0.133695	0.134198	0.134805	0.135521	0.136532	0.137659	0.138976	0.14033	0.14168	0.14275	0.143506	0.143995	0.144208	0.144242
1668.66	0.118081	0.117189	0.117307	0.117667	0.118066	0.118399	0.118876	0.119312	0.11968	0.120255	0.120651	0.12143	0.12218	0.122599	0.123148	0.123694	0.12444	0.125178	0.125863	0.126514	0.127106	0.127754	0.128312	0.128908	0.129414	0.129914	0.130344	0.130728	0.131139	0.131502	0.13182	0.132164	0.132526	0.132919	0.133369	0.133833	0.134421	0.135123	0.135975	0.137169	0.138528	0.1401	0.141724	0.14336	0.144654	0.145585	0.146179	0.146459	0.146528
1668.17	0.118163	0.117309	0.11742	0.11776	0.118138	0.11845	0.1189	0.119317	0.119661	0.120218	0.120596	0.121355	0.122089	0.122483	0.123017	0.12355	0.124274	0.124995	0.125671	0.126303	0.126888	0.127518	0.128065	0.128656	0.129154	0.129644	0.13007	0.130462	0.130873	0.131244	0.131578	0.13194	0.132324	0.132752	0.133248	0.133771	0.134436	0.135246	0.136237	0.137627	0.139218	0.141058	0.142967	0.144901	0.146424	0.147526	0.148243	0.148589	0.148688
1667.69	0.118108	0.117292	0.117396	0.117709	0.118067	0.118358	0.118783	0.119171	0.119495	0.120017	0.120382	0.121122	0.12183	0.122204	0.122721	0.123232	0.123938	0.12464	0.125296	0.12592	0.126483	0.127101	0.127641	0.128216	0.12871	0.129191	0.129614	0.130009	0.130422	0.130802	0.131146	0.131525	0.131927	0.13239	0.132933	0.133516	0.134263	0.135175	0.136307	0.137898	0.139731	0.141846	0.144047	0.146289	0.148054	0.149331	0.150166	0.150579	0.15071
1667.21	0.117899	0.117126	0.117223	0.117515	0.117846	0.118114	0.118507	0.118874	0.119174	0.119667	0.120014	0.120724	0.121402	0.121759	0.122252	0.122749	0.123435	0.124113	0.124759	0.125366	0.125913	0.126513	0.127043	0.127611	0.128088	0.128564	0.128978	0.129382	0.129794	0.130176	0.130538	0.130938	0.131359	0.131853	0.132447	0.133083	0.133919	0.134933	0.136212	0.138002	0.140089	0.142485	0.144981	0.147539	0.149547	0.151008	0.151967	0.152441	0.152608
1666.73	0.11752	0.11679	0.116878	0.117149	0.117457	0.117707	0.118069	0.11841	0.118694	0.119149	0.119473	0.120163	0.120811	0.121148	0.121621	0.122094	0.122761	0.123416	0.124049	0.124637	0.125175	0.125762	0.126278	0.126831	0.127303	0.127771	0.128185	0.128585	0.129005	0.129393	0.129761	0.130178	0.130627	0.131156	0.131792	0.132494	0.133417	0.134538	0.135958	0.137958	0.140295	0.14298	0.145788	0.148663	0.150924	0.152568	0.15365	0.15419	0.15439
1666.25	0.116953	0.116266	0.116342	0.116592	0.116882	0.11711	0.117452	0.117765	0.118034	0.118458	0.11876	0.119427	0.120045	0.120366	0.120812	0.121268	0.121916	0.122551	0.123167	0.123737	0.124259	0.124836	0.125345	0.125882	0.126347	0.126813	0.127217	0.127619	0.128042	0.128439	0.128826	0.129258	0.12973	0.130297	0.130982	0.131743	0.132755	0.133989	0.135558	0.137766	0.14036	0.143343	0.146461	0.14966	0.152178	0.154012	0.155212	0.155824	0.156066
1665.76	0.116194	0.115547	0.115618	0.115852	0.116122	0.116329	0.11665	0.116935	0.117188	0.117579	0.117867	0.118509	0.119102	0.119408	0.119832	0.120276	0.120893	0.12152	0.122113	0.122663	0.123174	0.123738	0.124238	0.124765	0.125217	0.125681	0.126087	0.126487	0.126914	0.127325	0.127714	0.128175	0.12867	0.129273	0.130012	0.130831	0.131933	0.133279	0.135005	0.137422	0.140277	0.143558	0.146987	0.150522	0.153288	0.155317	0.156644	0.157327	0.157604
1665.28	0.115263	0.114663	0.114725	0.114939	0.115186	0.11537	0.115667	0.115933	0.116171	0.116538	0.116808	0.117426	0.117992	0.118281	0.118692	0.119116	0.11971	0.120321	0.120896	0.121433	0.12193	0.122479	0.122964	0.123487	0.12393	0.124388	0.124795	0.125195	0.12563	0.126047	0.126454	0.126928	0.127454	0.128093	0.128881	0.129767	0.130959	0.132422	0.134293	0.136917	0.140035	0.14361	0.147349	0.151218	0.154239	0.156462	0.157915	0.158671	0.158984
1664.8	0.11419	0.113631	0.113683	0.113882	0.114103	0.114275	0.11455	0.114786	0.115007	0.11535	0.115598	0.116199	0.116742	0.117019	0.117405	0.117815	0.118391	0.118986	0.119544	0.120069	0.120548	0.121084	0.121565	0.122071	0.12252	0.122965	0.123366	0.12377	0.12421	0.124634	0.125051	0.125552	0.126102	0.126773	0.127619	0.12856	0.12984	0.131417	0.13343	0.136268	0.139639	0.143508	0.147556	0.151746	0.155015	0.157429	0.159008	0.159833	0.160178
1664.32	0.112995	0.112473	0.112518	0.1127	0.112905	0.113051	0.113306	0.113519	0.113725	0.114041	0.114274	0.114851	0.115377	0.115633	0.116007	0.116401	0.116958	0.117543	0.118088	0.118594	0.119062	0.119589	0.120057	0.120552	0.120996	0.121441	0.121842	0.122244	0.122682	0.123117	0.12355	0.124071	0.12465	0.125355	0.126245	0.127245	0.12861	0.130298	0.132454	0.135491	0.139107	0.143263	0.147612	0.152112	0.155627	0.158226	0.159921	0.160812	0.161191
1663.84	0.111686	0.1112	0.111237	0.111399	0.111589	0.11172	0.11196	0.112155	0.112338	0.112646	0.112859	0.113413	0.113914	0.114169	0.114518	0.114905	0.115443	0.11601	0.116547	0.117037	0.117498	0.118011	0.118475	0.11896	0.119404	0.119837	0.120241	0.120651	0.121087	0.121534	0.121981	0.122522	0.123126	0.123859	0.124798	0.125858	0.127303	0.129096	0.131383	0.134621	0.138471	0.142894	0.147537	0.152336	0.156087	0.158863	0.160668	0.161624	0.162032
1663.35	0.110264	0.109807	0.109842	0.109991	0.11017	0.110291	0.110519	0.110697	0.110868	0.11116	0.111358	0.111893	0.112379	0.112622	0.11296	0.113335	0.113857	0.114414	0.114937	0.11542	0.115866	0.116378	0.116837	0.11731	0.11775	0.118189	0.118587	0.119003	0.119444	0.119906	0.120362	0.120929	0.121554	0.122319	0.123306	0.124416	0.125946	0.127837	0.130248	0.133675	0.137748	0.142431	0.147353	0.152432	0.156409	0.15936	0.161269	0.162285	0.162718
1662.87	0.108753	0.108313	0.108349	0.108487	0.108663	0.108773	0.108989	0.109157	0.109322	0.109604	0.10979	0.110309	0.110779	0.111017	0.111339	0.111708	0.112222	0.112771	0.113281	0.113751	0.114203	0.114699	0.115153	0.115624	0.116064	0.116503	0.116894	0.117324	0.117766	0.11824	0.118711	0.119298	0.119948	0.120741	0.121766	0.122937	0.124542	0.126524	0.129064	0.132671	0.136948	0.141875	0.147063	0.15241	0.156598	0.159707	0.161723	0.162787	0.163256
1662.39	0.107175	0.106762	0.106793	0.106922	0.107088	0.107196	0.107397	0.107556	0.107715	0.107985	0.108169	0.108675	0.109137	0.109367	0.10969	0.110045	0.110553	0.111095	0.1116	0.112062	0.112505	0.112993	0.113444	0.113916	0.114346	0.114793	0.115181	0.115616	0.116066	0.116555	0.117037	0.117638	0.118313	0.11914	0.120204	0.121426	0.123099	0.125169	0.12782	0.131598	0.136067	0.141227	0.146659	0.152249	0.156639	0.159899	0.162013	0.163127	0.163625
1661.91	0.105581	0.105189	0.105219	0.105347	0.105501	0.1056	0.105789	0.105947	0.106099	0.106353	0.106533	0.107026	0.107482	0.107713	0.108021	0.108375	0.108874	0.109409	0.10991	0.110367	0.11081	0.111291	0.111733	0.112203	0.112634	0.113079	0.113476	0.113911	0.114372	0.114868	0.115357	0.115978	0.116671	0.117531	0.118631	0.119894	0.121631	0.123787	0.12654	0.130471	0.135114	0.140477	0.146131	0.15195	0.156518	0.159911	0.162115	0.163278	0.163799
1661.42	0.104028	0.103649	0.103671	0.103798	0.103943	0.10404	0.104213	0.104368	0.104511	0.104747	0.104927	0.10541	0.105856	0.106083	0.106388	0.10674	0.107229	0.107758	0.108257	0.108702	0.109143	0.109616	0.110059	0.110524	0.110947	0.111407	0.1118	0.112237	0.112701	0.113203	0.113702	0.114339	0.115052	0.115938	0.117065	0.118366	0.120165	0.122387	0.125229	0.129294	0.134095	0.139641	0.145494	0.151508	0.15624	0.159755	0.162026	0.163234	0.16378
1660.94	0.102538	0.102164	0.102184	0.102307	0.102441	0.102537	0.102705	0.102849	0.102987	0.10322	0.10339	0.103854	0.104294	0.10452	0.104818	0.105171	0.105645	0.106168	0.106664	0.107107	0.107546	0.108008	0.108451	0.108915	0.109336	0.109793	0.110184	0.11063	0.111094	0.111603	0.112112	0.112753	0.113484	0.114387	0.115543	0.116879	0.118724	0.121007	0.123927	0.1281	0.133032	0.138742	0.144757	0.150953	0.15582	0.159433	0.161774	0.163021	0.163583
1660.46	0.101112	0.100744	0.100765	0.100885	0.101012	0.101106	0.101272	0.101406	0.101547	0.101773	0.101941	0.102389	0.102824	0.103048	0.103338	0.103688	0.104154	0.104677	0.105164	0.105607	0.106038	0.106491	0.106934	0.107398	0.107815	0.108269	0.108666	0.109107	0.109579	0.11009	0.110603	0.111257	0.111997	0.112918	0.114096	0.115453	0.117332	0.119671	0.122653	0.126914	0.131961	0.137804	0.143962	0.150305	0.155282	0.158975	0.161376	0.162654	0.163238
1659.98	0.0997527	0.0993868	0.0994111	0.0995289	0.0996553	0.0997539	0.0999126	0.100052	0.100192	0.100413	0.100583	0.101019	0.101452	0.101673	0.10196	0.102304	0.102771	0.103281	0.103771	0.10421	0.10463	0.105084	0.10552	0.105987	0.106391	0.106848	0.107249	0.107688	0.108159	0.108678	0.109197	0.109856	0.110602	0.111529	0.112735	0.114105	0.116018	0.118393	0.121429	0.125765	0.130901	0.13685	0.143119	0.14958	0.154651	0.158411	0.160863	0.162167	0.162767
1659.5	0.0984697	0.0981147	0.0981424	0.0982527	0.0983832	0.0984814	0.0986441	0.0987815	0.0989204	0.0991389	0.0993149	0.09975	0.100173	0.100393	0.100682	0.101024	0.101488	0.101992	0.102474	0.102914	0.103327	0.103776	0.104212	0.104672	0.105078	0.10553	0.10593	0.106368	0.106839	0.107362	0.107886	0.108546	0.109301	0.110237	0.111456	0.112839	0.114783	0.117174	0.120249	0.124641	0.129846	0.135878	0.142233	0.148787	0.153929	0.157746	0.160237	0.161559	0.162168
1659.01	0.0972913	0.0969431	0.0969783	0.0970871	0.0972212	0.097317	0.0974789	0.097613	0.0977534	0.0979741	0.0981501	0.0985826	0.0990053	0.0992167	0.0995123	0.0998501	0.100308	0.100803	0.101285	0.101723	0.102129	0.102577	0.10301	0.103467	0.103863	0.104313	0.104716	0.105148	0.105625	0.106144	0.10667	0.107323	0.108091	0.109028	0.110249	0.111649	0.113603	0.116019	0.119118	0.123549	0.128802	0.134886	0.1413	0.147922	0.153111	0.156968	0.159493	0.160822	0.161443
1658.53	0.0962507	0.0959102	0.0959518	0.0960579	0.096194	0.0962866	0.0964386	0.0965796	0.0967183	0.0969333	0.0971099	0.0975357	0.097954	0.0981618	0.0984565	0.0987895	0.0992463	0.0997355	0.100207	0.100646	0.101046	0.101494	0.101917	0.102372	0.102763	0.103212	0.103612	0.104033	0.104508	0.105032	0.105553	0.106208	0.106972	0.1079	0.109136	0.11054	0.112498	0.114918	0.118036	0.122479	0.127761	0.133873	0.140323	0.146975	0.152199	0.156082	0.158619	0.159963	0.160587
1658.05	0.0953679	0.0950289	0.0950734	0.0951764	0.0953161	0.095408	0.0955522	0.095696	0.095827	0.0960376	0.0962163	0.0966408	0.0970489	0.0972531	0.0975428	0.0978662	0.0983196	0.0988093	0.0992722	0.0997044	0.100093	0.100541	0.100957	0.101401	0.10179	0.102234	0.102629	0.103042	0.103518	0.104031	0.104556	0.105201	0.105958	0.106891	0.108115	0.109523	0.111475	0.113889	0.117007	0.121452	0.126735	0.132852	0.139309	0.145968	0.151208	0.155094	0.157636	0.158986	0.159614
1657.57	0.094639	0.0943004	0.0943447	0.0944518	0.0945844	0.0946795	0.094824	0.0949728	0.0950999	0.0953045	0.0954828	0.0958961	0.0963008	0.0964929	0.0967871	0.0970998	0.0975439	0.0980245	0.0984848	0.0989036	0.0992922	0.0997381	0.100142	0.100582	0.100971	0.101399	0.101792	0.102191	0.102659	0.103173	0.103686	0.104326	0.105075	0.105999	0.107211	0.108612	0.110551	0.112949	0.116057	0.120488	0.125751	0.131847	0.138283	0.144926	0.150158	0.15404	0.156573	0.157922	0.158552
1657.09	0.0940434	0.0937082	0.0937539	0.0938605	0.0939989	0.0940935	0.0942403	0.094392	0.0945149	0.0947179	0.0948945	0.0953059	0.0957056	0.0958947	0.096179	0.0964897	0.096925	0.0974028	0.0978546	0.0982622	0.0986483	0.0990858	0.0994804	0.0999145	0.100298	0.100712	0.101103	0.101494	0.101948	0.10246	0.10296	0.103594	0.104328	0.105246	0.106439	0.107824	0.109747	0.112124	0.115208	0.1196	0.124827	0.130882	0.13727	0.143876	0.149082	0.152935	0.155457	0.156804	0.157439
1656.6	0.0935753	0.0932437	0.0932923	0.0934	0.0935413	0.0936409	0.0937892	0.0939447	0.094067	0.0942671	0.0944462	0.0948627	0.095248	0.0954398	0.0957182	0.0960218	0.0964532	0.0969283	0.0973692	0.0977722	0.0981502	0.0985855	0.0989671	0.0993959	0.0997705	0.100181	0.100561	0.10095	0.101393	0.101892	0.102375	0.103001	0.103724	0.10463	0.105802	0.107164	0.109063	0.111414	0.114457	0.1188	0.123974	0.129974	0.136289	0.142827	0.147987	0.151808	0.154304	0.155647	0.156287
1656.12	0.0932434	0.0929197	0.0929742	0.0930826	0.0932243	0.0933283	0.0934745	0.0936318	0.0937634	0.0939574	0.0941365	0.0945522	0.0949366	0.0951274	0.0953937	0.0957021	0.0961202	0.0965937	0.0970273	0.0974235	0.0977934	0.0982217	0.0985956	0.0990121	0.0993848	0.0997861	0.100154	0.100539	0.10097	0.101459	0.101933	0.102546	0.10325	0.104143	0.105293	0.106627	0.1085	0.110808	0.113808	0.118085	0.123188	0.129103	0.135331	0.141782	0.146881	0.150656	0.153119	0.154455	0.155087
1655.64	0.0930788	0.0927688	0.092824	0.0929389	0.0930706	0.0931846	0.0933294	0.0934857	0.0936162	0.0938037	0.0939808	0.0943952	0.0947756	0.0949629	0.0952184	0.0955247	0.0959383	0.0964047	0.096833	0.0972199	0.0975868	0.0980031	0.0983721	0.0987735	0.0991393	0.0995314	0.0998902	0.100268	0.100687	0.101158	0.101619	0.102214	0.102902	0.103776	0.104902	0.106204	0.108042	0.11031	0.11325	0.117449	0.122459	0.128277	0.134398	0.14074	0.145759	0.149468	0.151896	0.153218	0.153842
1655.16	0.0931135	0.0928134	0.0928739	0.0929879	0.0931193	0.0932395	0.0933821	0.0935277	0.0936546	0.0938388	0.0940071	0.0944119	0.0947898	0.0949685	0.0952181	0.0955151	0.095929	0.0963796	0.0967991	0.0971747	0.0975379	0.0979434	0.0983057	0.0986966	0.0990448	0.0994299	0.0997734	0.100144	0.100542	0.100999	0.101446	0.102025	0.102691	0.10354	0.104633	0.105901	0.107692	0.109908	0.112778	0.11689	0.12179	0.127489	0.133478	0.139687	0.14461	0.148247	0.150627	0.151923	0.15254
1654.67	0.0933588	0.0930646	0.0931304	0.0932457	0.0933733	0.0934946	0.093638	0.093778	0.0939046	0.0940788	0.0942382	0.0946389	0.0950045	0.0951747	0.0954141	0.0957048	0.0961123	0.0965502	0.0969501	0.097326	0.0976739	0.0980642	0.0984186	0.0987992	0.099129	0.0995052	0.0998317	0.100188	0.10057	0.101004	0.101435	0.101988	0.10263	0.103451	0.104509	0.105739	0.107474	0.109622	0.112414	0.11642	0.121189	0.126746	0.132587	0.138639	0.143449	0.146995	0.149327	0.150595	0.151193
1654.19	0.0937995	0.0935086	0.0935841	0.093697	0.0938303	0.0939499	0.0940936	0.0942242	0.0943515	0.0945208	0.094677	0.0950627	0.0954231	0.0955858	0.0958143	0.0960986	0.0964904	0.0969171	0.0973026	0.0976746	0.0980065	0.0983804	0.0987239	0.0990871	0.0994064	0.0997659	0.100077	0.10041	0.100782	0.101185	0.101601	0.102119	0.102734	0.103521	0.104538	0.10572	0.107396	0.109474	0.112176	0.116054	0.120677	0.126063	0.131732	0.137614	0.142283	0.145728	0.148	0.149232	0.149817
1653.71	0.0944121	0.0941276	0.0942122	0.0943245	0.0944606	0.0945768	0.0947269	0.0948509	0.0949775	0.0951392	0.0952928	0.095671	0.096022	0.0961768	0.0963979	0.0966736	0.0970562	0.097473	0.097845	0.0982032	0.0985248	0.0988861	0.0992172	0.0995608	0.0998669	0.100209	0.100505	0.100816	0.101163	0.101539	0.101934	0.102424	0.103013	0.103758	0.104734	0.105862	0.107467	0.109463	0.112066	0.115794	0.120252	0.125451	0.130929	0.136613	0.141123	0.144461	0.146664	0.147855	0.148418
1653.23	0.0951759	0.0949015	0.0949874	0.0951096	0.0952464	0.0953584	0.0955077	0.0956278	0.09575	0.0959048	0.096053	0.0964311	0.096779	0.0969282	0.0971435	0.0974032	0.0977784	0.0981828	0.0985417	0.0988952	0.0992072	0.0995449	0.0998638	0.1002	0.100485	0.100807	0.101084	0.101377	0.101703	0.102051	0.102423	0.102881	0.103437	0.104139	0.105068	0.106143	0.107664	0.109579	0.112063	0.115638	0.119911	0.124905	0.130167	0.135634	0.139968	0.143183	0.145312	0.146458	0.146995
1652.75	0.0960941	0.0958317	0.0959212	0.0960428	0.0961781	0.0962845	0.0964278	0.0965463	0.0966596	0.0968115	0.0969541	0.0973253	0.097667	0.0978068	0.0980111	0.0982627	0.098629	0.0990311	0.0993776	0.0997142	0.100017	0.100339	0.100638	0.100967	0.101237	0.10154	0.101803	0.102065	0.102372	0.102695	0.103045	0.103466	0.103987	0.104641	0.105515	0.106529	0.107973	0.10979	0.112153	0.11556	0.119632	0.124397	0.129423	0.134652	0.138796	0.141874	0.143913	0.145008	0.145529
1652.26	0.0971784	0.0969295	0.0970138	0.0971366	0.0972569	0.0973583	0.097494	0.097598	0.0977104	0.09785	0.0979906	0.0983474	0.0986861	0.098814	0.0990056	0.0992475	0.0996015	0.0999893	0.100326	0.100653	0.100945	0.101253	0.101535	0.101855	0.102111	0.102389	0.102632	0.102875	0.103149	0.103453	0.103775	0.104155	0.104635	0.105247	0.106069	0.107008	0.108371	0.110083	0.112309	0.115533	0.119388	0.123911	0.128679	0.133647	0.137586	0.140518	0.142461	0.143494	0.144
1651.78	0.0984202	0.0981847	0.0982531	0.0983754	0.0984906	0.0985773	0.0987026	0.0988002	0.0989015	0.0990312	0.099161	0.0995039	0.0998285	0.0999517	0.100126	0.100357	0.100697	0.101075	0.101404	0.101719	0.101995	0.102293	0.102557	0.102857	0.103101	0.103357	0.103582	0.103798	0.104044	0.104323	0.104607	0.104957	0.105394	0.105952	0.106715	0.107588	0.108849	0.110448	0.112534	0.115556	0.119179	0.123437	0.127929	0.132618	0.136334	0.139101	0.140942	0.141917	0.142392
1651.3	0.0997853	0.0995556	0.0996174	0.0997347	0.0998408	0.0999179	0.100035	0.10013	0.100217	0.100341	0.100462	0.100789	0.101105	0.101213	0.101378	0.101598	0.101925	0.102289	0.102613	0.102913	0.103172	0.103461	0.103707	0.103992	0.104213	0.104453	0.10466	0.104844	0.105064	0.10531	0.105565	0.105878	0.106261	0.106768	0.107462	0.108257	0.109421	0.1109	0.112829	0.115636	0.119012	0.122985	0.127183	0.131565	0.135046	0.137642	0.13936	0.140278	0.140726
1650.82	0.101215	0.100997	0.101054	0.101164	0.10127	0.101338	0.101455	0.101541	0.101622	0.101747	0.101857	0.102174	0.102484	0.102583	0.102736	0.102946	0.103266	0.10362	0.103933	0.104222	0.104469	0.104745	0.10498	0.105247	0.105447	0.105664	0.105851	0.106006	0.106196	0.106422	0.10663	0.106904	0.10724	0.107694	0.108315	0.109031	0.110081	0.111427	0.113196	0.115783	0.118898	0.122561	0.126452	0.130514	0.13374	0.136148	0.13775	0.138599	0.139012
1650.34	0.102662	0.102452	0.102509	0.102619	0.102719	0.102784	0.102899	0.102985	0.103065	0.10319	0.103295	0.103613	0.103914	0.104012	0.104156	0.104357	0.104668	0.105015	0.105324	0.105602	0.105839	0.106105	0.106329	0.10658	0.106767	0.10696	0.107126	0.107259	0.107421	0.107612	0.10778	0.108017	0.108303	0.108698	0.109242	0.10988	0.110823	0.112033	0.113631	0.115981	0.118828	0.122174	0.125746	0.129459	0.132427	0.134638	0.136111	0.136893	0.137271
1649.85	0.104077	0.103887	0.103939	0.104046	0.104148	0.104213	0.104332	0.104412	0.104491	0.104617	0.104724	0.105043	0.105341	0.105439	0.105571	0.105777	0.106083	0.106423	0.106728	0.107002	0.107226	0.107481	0.107709	0.107937	0.108112	0.108284	0.108435	0.108545	0.108677	0.108838	0.108976	0.109168	0.109403	0.109745	0.110217	0.110772	0.1116	0.112673	0.114099	0.116214	0.118779	0.121795	0.125038	0.128398	0.131095	0.133102	0.13444	0.135147	0.135489
1649.37	0.105443	0.105255	0.105311	0.10542	0.105517	0.105589	0.105704	0.105784	0.105867	0.105983	0.106097	0.106416	0.106712	0.106816	0.106939	0.107142	0.107447	0.107791	0.108093	0.108357	0.108584	0.108824	0.109049	0.109261	0.109422	0.109585	0.109718	0.109799	0.109916	0.110041	0.11015	0.110304	0.110492	0.110777	0.111176	0.111657	0.112363	0.113305	0.114563	0.116431	0.118714	0.121403	0.124301	0.127312	0.129729	0.131527	0.132727	0.133356	0.133663
1648.89	0.106717	0.106541	0.106592	0.106707	0.106802	0.106875	0.106988	0.107076	0.107155	0.107272	0.107388	0.107705	0.107995	0.108096	0.108219	0.108423	0.108731	0.109071	0.109373	0.109632	0.109851	0.110091	0.110315	0.110512	0.110658	0.110816	0.11093	0.110993	0.111085	0.111184	0.111258	0.111378	0.111526	0.111754	0.112082	0.112487	0.113081	0.113888	0.114972	0.116606	0.118602	0.120963	0.12352	0.126175	0.128312	0.129897	0.130961	0.131514	0.131773
1648.41	0.10786	0.107681	0.107741	0.107849	0.107947	0.108035	0.108142	0.108231	0.10832	0.108431	0.108548	0.108869	0.109154	0.109256	0.109383	0.109588	0.10989	0.110236	0.110535	0.110792	0.111012	0.111244	0.111466	0.111652	0.111798	0.11194	0.112042	0.112091	0.112157	0.112234	0.112283	0.112369	0.112472	0.112647	0.112912	0.113241	0.113722	0.114397	0.115314	0.116711	0.118429	0.120467	0.122684	0.124987	0.126845	0.128226	0.129148	0.129624	0.129841
1647.93	0.108813	0.108631	0.108691	0.108804	0.108909	0.108998	0.109112	0.10921	0.109299	0.109422	0.109539	0.109867	0.110153	0.110257	0.110383	0.110597	0.1109	0.111251	0.111548	0.111806	0.112031	0.112263	0.112472	0.112656	0.112796	0.112937	0.113026	0.113058	0.113109	0.113161	0.113189	0.113242	0.113309	0.113433	0.11364	0.113895	0.114272	0.114818	0.115578	0.116745	0.118186	0.119909	0.121791	0.12375	0.125337	0.12651	0.127306	0.127705	0.127881
1647.44	0.109516	0.109335	0.1094	0.109515	0.109632	0.109729	0.109849	0.109962	0.110049	0.110186	0.110309	0.110651	0.110944	0.111053	0.111184	0.111406	0.111714	0.112066	0.112372	0.11263	0.112859	0.113092	0.113303	0.113483	0.113628	0.113758	0.113843	0.11387	0.113907	0.113941	0.113947	0.113976	0.114013	0.114089	0.114234	0.114428	0.114707	0.115135	0.115747	0.116695	0.117872	0.119293	0.120854	0.122486	0.123806	0.124786	0.125456	0.125782	0.12591
1646.96	0.109944	0.109763	0.109831	0.109955	0.110084	0.110191	0.110315	0.110442	0.110541	0.110687	0.110818	0.111172	0.111477	0.111592	0.111734	0.111965	0.112282	0.112643	0.112958	0.113221	0.113458	0.113701	0.113914	0.114099	0.114242	0.114371	0.114453	0.114483	0.114509	0.114527	0.114524	0.114524	0.11454	0.114578	0.114673	0.114806	0.115005	0.11532	0.115796	0.116539	0.11747	0.118606	0.119866	0.121189	0.12226	0.123053	0.123598	0.123859	0.123944
1646.48	0.110107	0.10993	0.110004	0.110132	0.110268	0.110381	0.110516	0.110653	0.110751	0.110915	0.111051	0.111419	0.111738	0.111857	0.11201	0.112251	0.112578	0.11295	0.113269	0.113543	0.113795	0.11404	0.114261	0.114455	0.1146	0.114736	0.114811	0.114847	0.114875	0.114877	0.114871	0.114855	0.114853	0.114859	0.114917	0.114993	0.115121	0.115343	0.115692	0.116253	0.116958	0.117835	0.118816	0.119848	0.120693	0.121309	0.121739	0.121927	0.121976
1646	0.110032	0.109857	0.109932	0.110061	0.110206	0.110324	0.110465	0.110609	0.110714	0.110882	0.111025	0.111401	0.111729	0.111858	0.112019	0.11227	0.112605	0.112981	0.113312	0.113598	0.113859	0.114111	0.114334	0.114542	0.114698	0.114833	0.11491	0.114951	0.114979	0.114974	0.114965	0.114939	0.114923	0.114907	0.114938	0.114968	0.115033	0.115167	0.115412	0.115801	0.116308	0.116954	0.117678	0.118443	0.119079	0.119543	0.119861	0.11999	0.120005
1645.51	0.109746	0.109571	0.109653	0.10978	0.109928	0.11005	0.110196	0.110336	0.110455	0.110622	0.110772	0.111148	0.111482	0.111612	0.111783	0.112037	0.112385	0.112764	0.113101	0.1134	0.113664	0.11392	0.114154	0.114369	0.11453	0.114671	0.114753	0.114799	0.114831	0.114823	0.114812	0.114779	0.114753	0.11472	0.11472	0.114714	0.114725	0.114788	0.114938	0.115177	0.115506	0.115954	0.116447	0.116976	0.117429	0.117748	0.117965	0.118044	0.118031
1645.03	0.109268	0.10909	0.109175	0.109303	0.109458	0.109574	0.109723	0.109869	0.109987	0.110157	0.110312	0.110691	0.111028	0.111167	0.111331	0.111593	0.111949	0.112331	0.112671	0.11298	0.113243	0.113513	0.113746	0.113971	0.11414	0.11428	0.114369	0.114418	0.114453	0.114449	0.114431	0.11439	0.114359	0.114312	0.114289	0.114254	0.114217	0.114222	0.114283	0.1144	0.114575	0.114836	0.115133	0.115458	0.115744	0.115941	0.11607	0.116104	0.116063
1644.55	0.108613	0.108439	0.108527	0.108654	0.108806	0.108927	0.10908	0.109222	0.109341	0.109512	0.109672	0.110055	0.110391	0.110537	0.110703	0.110965	0.111324	0.111708	0.112054	0.112369	0.112631	0.112902	0.113141	0.113368	0.113543	0.113691	0.113782	0.113827	0.113871	0.113865	0.11385	0.113804	0.113767	0.113707	0.113671	0.113609	0.113528	0.113489	0.113468	0.11348	0.113524	0.113635	0.113765	0.113905	0.114044	0.114137	0.114195	0.114187	0.114125
1644.07	0.1078	0.107638	0.107721	0.107854	0.108002	0.10812	0.108281	0.108419	0.108539	0.108715	0.108872	0.109258	0.109598	0.109735	0.109908	0.110172	0.110527	0.110919	0.111264	0.111579	0.111841	0.112118	0.112352	0.112585	0.112762	0.112916	0.113008	0.113054	0.113098	0.113099	0.113074	0.113031	0.112988	0.112922	0.112869	0.112789	0.11268	0.112595	0.112521	0.112443	0.112375	0.112353	0.112345	0.112338	0.112355	0.112354	0.112355	0.112311	0.112234
1643.59	0.106862	0.10672	0.106802	0.106935	0.107078	0.10719	0.107353	0.10748	0.107602	0.107776	0.107927	0.108317	0.108655	0.108789	0.108962	0.109224	0.109575	0.109967	0.110312	0.110626	0.110884	0.111159	0.11139	0.111625	0.111807	0.111956	0.112055	0.112098	0.112143	0.112143	0.11212	0.112074	0.112025	0.111962	0.111896	0.111799	0.111668	0.111554	0.111436	0.111283	0.111135	0.111006	0.110885	0.110764	0.110679	0.110605	0.110554	0.110486	0.110385
1643.1	0.105832	0.105712	0.105789	0.105916	0.106051	0.106167	0.106318	0.106438	0.106554	0.106724	0.106868	0.107252	0.10758	0.107707	0.107877	0.108133	0.108479	0.108863	0.109204	0.10951	0.109769	0.110031	0.110263	0.110493	0.110674	0.11082	0.11092	0.110965	0.111014	0.111012	0.110986	0.110941	0.110886	0.110817	0.110745	0.110636	0.110493	0.110354	0.110204	0.110005	0.109788	0.109583	0.109371	0.109162	0.10901	0.108885	0.108795	0.108698	0.108588
1642.62	0.104716	0.10461	0.104688	0.104811	0.104941	0.105045	0.105187	0.105295	0.105407	0.105569	0.1057	0.106069	0.106387	0.106506	0.106668	0.106909	0.10724	0.107622	0.107955	0.108246	0.108501	0.108759	0.108977	0.109209	0.109377	0.109521	0.109614	0.109651	0.109707	0.109697	0.109677	0.109626	0.109566	0.109498	0.109421	0.109307	0.109153	0.108998	0.108828	0.108592	0.108333	0.10808	0.107811	0.107542	0.107343	0.107177	0.107061	0.106945	0.106828
1642.14	0.103485	0.103394	0.10347	0.103584	0.103703	0.103807	0.103939	0.104032	0.104143	0.104289	0.104407	0.104764	0.105072	0.105178	0.10533	0.105558	0.105879	0.106248	0.106565	0.106844	0.107089	0.107331	0.107545	0.107766	0.107926	0.108067	0.108154	0.108178	0.108233	0.108219	0.108195	0.10815	0.10808	0.108006	0.107928	0.107813	0.107656	0.107497	0.107315	0.107062	0.106785	0.1065	0.106199	0.105907	0.105682	0.105497	0.105363	0.105233	0.105118
1641.66	0.102081	0.102	0.102071	0.102177	0.102292	0.102396	0.102515	0.102605	0.102707	0.102845	0.102958	0.103304	0.103594	0.103694	0.103837	0.104052	0.104358	0.104714	0.105026	0.105288	0.105521	0.105755	0.10595	0.106168	0.106316	0.106445	0.10653	0.106556	0.106599	0.106583	0.106561	0.10651	0.106442	0.10637	0.10629	0.106178	0.106021	0.105865	0.105683	0.105431	0.105158	0.104865	0.104565	0.104269	0.10404	0.103855	0.10371	0.103579	0.103463
1641.18	0.100423	0.100345	0.100417	0.100526	0.100636	0.100734	0.100849	0.100936	0.101041	0.101173	0.101282	0.101618	0.101908	0.101997	0.102137	0.102345	0.102646	0.102981	0.103288	0.103539	0.103763	0.103987	0.104179	0.104389	0.104531	0.104656	0.104734	0.104758	0.104799	0.104783	0.104765	0.104711	0.104647	0.104579	0.104505	0.104402	0.104251	0.104111	0.103942	0.103712	0.103462	0.1032	0.102921	0.102655	0.10244	0.102269	0.102134	0.101997	0.101885
1640.69	0.0984493	0.0983783	0.098447	0.0985623	0.0986658	0.0987709	0.0988834	0.0989712	0.099081	0.0992061	0.0993194	0.0996536	0.0999441	0.100035	0.100173	0.10038	0.100676	0.101006	0.101306	0.101555	0.101773	0.101996	0.102182	0.102386	0.10253	0.102655	0.102739	0.102761	0.102799	0.102789	0.102783	0.102736	0.102686	0.102629	0.102563	0.102482	0.102352	0.102238	0.102098	0.101919	0.101719	0.101509	0.101287	0.101077	0.100899	0.100761	0.100637	0.100509	0.100398
1640.21	0.0961177	0.0960456	0.0961233	0.0962432	0.0963497	0.0964578	0.0965736	0.0966696	0.0967813	0.0969157	0.0970322	0.0973698	0.0976656	0.0977625	0.0979047	0.0981127	0.0984107	0.098737	0.0990438	0.0992891	0.0995083	0.0997359	0.0999287	0.100135	0.100283	0.100415	0.100512	0.100546	0.100577	0.100593	0.100595	0.100564	0.100529	0.100494	0.100452	0.100403	0.100303	0.100228	0.100142	0.100033	0.0999081	0.0997841	0.0996543	0.0995312	0.0994253	0.0993284	0.0992342	0.0991106	0.0990027
1639.73	0.0934207	0.0933489	0.0934313	0.0935567	0.0936772	0.0937868	0.093912	0.094018	0.0941387	0.094284	0.0944111	0.0947514	0.095053	0.0951625	0.095313	0.0955312	0.0958363	0.0961689	0.0964853	0.0967379	0.0969637	0.0971985	0.0974064	0.097612	0.0977802	0.0979275	0.0980356	0.0980867	0.0981268	0.0981655	0.0981916	0.0981768	0.0981689	0.0981654	0.0981546	0.0981499	0.0981007	0.0980797	0.0980637	0.0980495	0.0980349	0.098023	0.0980145	0.0980099	0.0979954	0.0979678	0.0979053	0.097797	0.0976968
1639.25	0.0903758	0.0902861	0.090377	0.0905121	0.0906504	0.0907614	0.0909067	0.091028	0.0911642	0.0913272	0.0914647	0.0918156	0.0921268	0.0922524	0.0924208	0.0926533	0.0929736	0.0933147	0.0936395	0.0939047	0.0941461	0.0943971	0.0946204	0.0948398	0.0950195	0.095196	0.0953217	0.0953957	0.0954602	0.0955283	0.0955798	0.0955978	0.0956246	0.0956534	0.0956917	0.0957346	0.0957494	0.0958007	0.0958696	0.095978	0.0960982	0.0962341	0.096378	0.0965257	0.0966217	0.0966725	0.0966599	0.0965752	0.0964783
1638.76	0.0870104	0.0868945	0.0869879	0.0871376	0.087302	0.0874179	0.0875893	0.08773	0.0878815	0.0880696	0.0882287	0.0886011	0.0889225	0.0890688	0.0892666	0.0895168	0.0898555	0.0902086	0.0905551	0.0908314	0.091095	0.0913651	0.0916096	0.0918513	0.0920553	0.0922593	0.0924086	0.0925085	0.0926128	0.0927105	0.092793	0.0928479	0.092919	0.0929855	0.0930809	0.0931849	0.0932781	0.0934179	0.0935892	0.0938404	0.094118	0.0944319	0.0947564	0.0950783	0.0953144	0.0954519	0.0955037	0.0954468	0.0953547
1638.28	0.0833707	0.0832177	0.0833213	0.0834903	0.0836825	0.0838148	0.0840115	0.0841747	0.0843443	0.0845651	0.0847448	0.0851456	0.0854926	0.0856642	0.0858906	0.0861645	0.0865322	0.0868979	0.0872681	0.087571	0.0878586	0.0881579	0.088427	0.0886919	0.0889256	0.0891586	0.0893313	0.089474	0.0896173	0.0897536	0.0898698	0.0899725	0.0900934	0.0902129	0.0903692	0.0905407	0.0907256	0.0909612	0.0912571	0.091668	0.0921264	0.0926435	0.093175	0.0936999	0.094092	0.0943371	0.0944576	0.0944294	0.0943403
1637.8	0.0795307	0.079349	0.079463	0.079654	0.0798669	0.0800187	0.0802433	0.0804376	0.0806252	0.0808795	0.0810858	0.0815149	0.0818971	0.0821001	0.0823588	0.0826606	0.0830524	0.083446	0.083845	0.0841749	0.0844892	0.0848177	0.085118	0.0854147	0.0856766	0.0859477	0.0861505	0.0863327	0.0865253	0.0867035	0.0868577	0.0870116	0.0871878	0.0873648	0.087599	0.0878437	0.0881271	0.0884746	0.0889017	0.0894994	0.0901573	0.0909011	0.0916632	0.0924143	0.0929774	0.093337	0.0935328	0.0935327	0.0934525
1637.32	0.075603	0.0753924	0.0755204	0.0757281	0.0759637	0.0761401	0.0763959	0.0766158	0.0768211	0.0771081	0.0773395	0.0777974	0.0782147	0.0784537	0.0787419	0.0790707	0.0794954	0.0799112	0.0803407	0.080703	0.0810463	0.0814098	0.0817376	0.082074	0.0823683	0.0826727	0.0829164	0.0831423	0.0833767	0.0835989	0.0838026	0.0840089	0.0842454	0.0844933	0.0848051	0.085126	0.0855141	0.0859853	0.0865534	0.0873496	0.0882296	0.0892221	0.0902314	0.0912335	0.0919826	0.092468	0.0927389	0.0927658	0.0926855
1636.84	0.0716989	0.0714617	0.0715969	0.0718275	0.072085	0.0722807	0.072563	0.0728106	0.0730353	0.0733489	0.0736066	0.0740879	0.0745325	0.0748043	0.075129	0.0754784	0.0759389	0.0763809	0.0768298	0.0772255	0.0776001	0.0779986	0.0783505	0.0787216	0.0790507	0.0793959	0.0796747	0.079948	0.0802213	0.0804958	0.0807414	0.0810111	0.0813113	0.0816208	0.0820147	0.0824224	0.0829163	0.0835204	0.0842421	0.085246	0.086356	0.0876127	0.0888907	0.0901471	0.0910991	0.0917152	0.0920675	0.0921206	0.0920469
1636.35	0.0679164	0.0676535	0.0677972	0.0680422	0.0683225	0.0685387	0.0688418	0.0691134	0.0693539	0.0696902	0.0699674	0.0704751	0.070944	0.0712529	0.0716006	0.0719751	0.0724583	0.0729246	0.0734001	0.0738257	0.0742197	0.0746453	0.0750255	0.0754348	0.0757965	0.0761695	0.076485	0.0768038	0.0771279	0.0774427	0.0777356	0.0780618	0.078419	0.0788001	0.0792703	0.0797694	0.0803679	0.0811101	0.081986	0.0832035	0.0845513	0.0860773	0.0876366	0.0891639	0.0903249	0.0910746	0.0915083	0.0915975	0.0915283
1635.87	0.0643194	0.0640334	0.0641851	0.0644446	0.0647408	0.0649671	0.0653007	0.0655922	0.0658454	0.0662043	0.0665015	0.0670283	0.0675199	0.0678519	0.0682276	0.0686234	0.0691243	0.0696164	0.0701086	0.0705623	0.0709815	0.071435	0.071834	0.0722744	0.0726606	0.073066	0.0734152	0.0737738	0.0741357	0.0744977	0.0748303	0.075212	0.0756223	0.0760697	0.0766186	0.0772066	0.0779104	0.0787852	0.0798166	0.0812446	0.082836	0.0846434	0.0864828	0.0882811	0.0896558	0.0905529	0.0910581	0.0911841	0.0911135
1635.39	0.0609471	0.0606387	0.0607968	0.0610625	0.0613815	0.0616221	0.0619795	0.0622853	0.0625441	0.0629265	0.0632432	0.0637874	0.0642998	0.064654	0.0650547	0.0654658	0.0659883	0.0665018	0.067006	0.0674827	0.0679187	0.0683915	0.0688158	0.0692835	0.0696951	0.0701299	0.0705062	0.070895	0.0712982	0.0716987	0.0720729	0.072504	0.072966	0.0734787	0.0741001	0.0747671	0.0755805	0.0765811	0.0777651	0.079408	0.0812425	0.0833252	0.0854404	0.0875219	0.0891048	0.0901461	0.09073	0.0908848	0.0908219
1634.91	0.0578235	0.0574986	0.0576644	0.0579355	0.0582652	0.0585209	0.058888	0.0592089	0.0594825	0.0598825	0.0602111	0.0607782	0.0613083	0.0616778	0.0621031	0.0625305	0.0630716	0.0636029	0.0641236	0.0646085	0.0650622	0.06556	0.0660072	0.0664919	0.0669229	0.0673887	0.0677887	0.0682093	0.0686461	0.0690859	0.0694969	0.0699678	0.0704784	0.0710538	0.0717488	0.0724874	0.0734086	0.0745233	0.0758646	0.0777144	0.0797974	0.0821505	0.0845482	0.0869041	0.0886895	0.0898731	0.090533	0.0907169	0.0906549
1634.43	0.0549682	0.0546263	0.0548027	0.0550842	0.0554234	0.0556813	0.0560615	0.056394	0.056677	0.0570969	0.0574304	0.0580124	0.0585529	0.0589421	0.05939	0.0598343	0.0603844	0.0609328	0.0614656	0.0619689	0.0624375	0.0629503	0.0634115	0.0639243	0.0643683	0.0648552	0.0652829	0.0657257	0.0661917	0.0666642	0.067115	0.0676245	0.0681814	0.0688083	0.0695746	0.0703856	0.0714071	0.0726406	0.0741323	0.0761898	0.0785101	0.0811305	0.0837996	0.0864357	0.0884186	0.0897453	0.0904767	0.0906897	0.0906126
1633.94	0.0524091	0.0520618	0.0522385	0.0525249	0.052869	0.0531365	0.053518	0.0538555	0.0541497	0.0545788	0.0549185	0.0555138	0.0560656	0.0564694	0.0569274	0.057383	0.0579466	0.0585083	0.0590522	0.0595645	0.0600462	0.0605719	0.0610519	0.0615764	0.0620352	0.0625405	0.0629909	0.0634565	0.0639553	0.0644525	0.0649395	0.0654764	0.0660814	0.0667583	0.0675839	0.0684631	0.0695879	0.0709338	0.072567	0.0748291	0.0773844	0.0802683	0.083204	0.0861144	0.0882919	0.0897588	0.0905561	0.0907946	0.0907035
1633.46	0.0501582	0.0498073	0.0499898	0.0502764	0.0506252	0.0508949	0.0512787	0.0516219	0.0519171	0.0523521	0.0527024	0.0532936	0.0538579	0.0542636	0.0547318	0.0551992	0.0557719	0.0563405	0.0568827	0.0574126	0.0579026	0.0584345	0.0589307	0.0594684	0.0599324	0.0604531	0.0609213	0.0614095	0.0619241	0.0624556	0.0629645	0.0635349	0.0641763	0.0649028	0.0657894	0.0667378	0.0679501	0.0694055	0.0711744	0.0736298	0.0764237	0.0795585	0.0827605	0.0859355	0.0883124	0.0899098	0.0907734	0.0910301	0.0909223
1632.98	0.0482178	0.0478593	0.0480451	0.0483359	0.0486846	0.0489553	0.0493426	0.049683	0.0499856	0.0504211	0.0507725	0.0513687	0.0519344	0.0523419	0.0528199	0.0532907	0.0538715	0.0544394	0.054987	0.055516	0.0560115	0.0565577	0.0570534	0.057607	0.0580763	0.0586106	0.0590938	0.0595902	0.060122	0.0606684	0.0612079	0.0618039	0.0624803	0.0632496	0.0641971	0.0651965	0.0664985	0.0680521	0.0699607	0.0726011	0.0756194	0.079011	0.0824675	0.085903	0.0884695	0.090196	0.0911273	0.0913963	0.0912802
1632.5	0.046563	0.0462051	0.046384	0.0466877	0.047026	0.0473067	0.0476891	0.0480332	0.0483346	0.0487714	0.0491239	0.0497236	0.050291	0.0507028	0.051187	0.0516566	0.0522405	0.0528104	0.0533625	0.0538866	0.054387	0.0549353	0.055436	0.0559893	0.0564662	0.057003	0.0574988	0.0579999	0.0585541	0.0591143	0.0596706	0.0602941	0.061002	0.0618094	0.0627995	0.0638564	0.0652459	0.0668932	0.0689296	0.0717491	0.0749816	0.0786206	0.0823272	0.086015	0.0887678	0.0906193	0.0916139	0.0919001	0.0917691
1632.01	0.0451668	0.0448086	0.0449887	0.0452929	0.0456292	0.0459164	0.0462907	0.0466386	0.0469416	0.0473782	0.0477336	0.0483365	0.0489096	0.0493215	0.0498074	0.0502799	0.05086	0.0514328	0.0519832	0.0525067	0.053006	0.0535593	0.0540595	0.0546131	0.0550915	0.0556358	0.0561354	0.05665	0.0572162	0.0577854	0.0583591	0.0590034	0.0597367	0.0605791	0.0616075	0.0627199	0.0641886	0.0659286	0.0680865	0.0710838	0.0745211	0.0784066	0.0823634	0.0862946	0.0892289	0.0911964	0.0922574	0.0925556	0.0924064
1631.53	0.0439977	0.0436512	0.0438249	0.0441305	0.0444653	0.0447548	0.0451326	0.0454771	0.045777	0.0462087	0.0465614	0.0471698	0.0477458	0.0481625	0.0486571	0.0491218	0.0497067	0.0502754	0.0508242	0.0513508	0.0518497	0.052402	0.052905	0.0534602	0.0539381	0.0544864	0.0549876	0.0555077	0.0560851	0.0566641	0.0572513	0.0579182	0.0586779	0.0595525	0.0606184	0.0617857	0.0633221	0.0651532	0.06743	0.0706028	0.0742478	0.0783695	0.0825705	0.086747	0.0898668	0.0919446	0.093065	0.0933711	0.0932006
1631.05	0.0430408	0.0426992	0.042882	0.0431849	0.0435106	0.043808	0.0441767	0.0445206	0.0448238	0.0452475	0.0455996	0.0462075	0.0467832	0.0472083	0.0476991	0.0481656	0.0487437	0.0493163	0.0498654	0.0503902	0.0508901	0.0514396	0.0519464	0.0524972	0.052982	0.0535304	0.0540303	0.0545622	0.0551411	0.0557325	0.0563399	0.0570237	0.0578022	0.0587039	0.0598075	0.0610295	0.0626369	0.0645604	0.0669604	0.0702994	0.0741439	0.0785125	0.0829515	0.0873663	0.0906677	0.0928618	0.0940406	0.0943518	0.0941612
1630.57	0.0422803	0.0419578	0.0421364	0.0424359	0.0427644	0.0430566	0.0434238	0.0437672	0.0440622	0.0444822	0.0448323	0.045436	0.0460093	0.0464399	0.0469258	0.0473887	0.0479637	0.0485329	0.0490789	0.0496096	0.0501048	0.0506543	0.0511615	0.0517075	0.052194	0.0527449	0.0532477	0.0537871	0.0543762	0.0549744	0.0555906	0.0562938	0.0570928	0.0580205	0.0591645	0.0604327	0.0621083	0.0641256	0.0666454	0.0701536	0.0741983	0.0788025	0.0834852	0.0881416	0.0916258	0.0939382	0.0951761	0.0954918	0.0952844
1630.09	0.0417117	0.0414056	0.041586	0.0418811	0.0422035	0.0424996	0.0428591	0.0431992	0.0434927	0.0438999	0.0442526	0.0448453	0.0454142	0.0458458	0.046329	0.0467846	0.0473621	0.047922	0.0484654	0.0489985	0.0494882	0.0500301	0.0505382	0.0510808	0.051571	0.0521251	0.0526239	0.0531698	0.0537607	0.0543712	0.0550005	0.0557128	0.0565397	0.0574912	0.0586687	0.0599865	0.0617275	0.0638351	0.066471	0.0701471	0.0743915	0.0792261	0.0841593	0.0890633	0.0927263	0.0951603	0.0964582	0.0967834	0.0965556
1629.6	0.0413236	0.0410253	0.0412077	0.0415023	0.0418205	0.042106	0.0424662	0.0427979	0.0430874	0.0434908	0.0438397	0.0444292	0.044992	0.0454212	0.0459023	0.0463496	0.0469252	0.0474794	0.0480195	0.0485476	0.0490427	0.0495738	0.05008	0.0506187	0.0511069	0.0516613	0.052163	0.0527107	0.0533036	0.0539253	0.0545583	0.0552926	0.0561293	0.0571072	0.0583211	0.0596815	0.0614918	0.0636822	0.0664365	0.0702747	0.0747205	0.0797827	0.084955	0.0901095	0.093956	0.0965153	0.0978791	0.0982224	0.0979827
1629.12	0.0410916	0.040801	0.040979	0.0412711	0.0415829	0.041867	0.0422253	0.0425478	0.0428349	0.0432372	0.0435804	0.0441648	0.0447274	0.0451497	0.0456233	0.046076	0.0466415	0.0471907	0.0477303	0.0482557	0.0487476	0.0492795	0.0497716	0.0503162	0.0507945	0.0513496	0.0518531	0.0524013	0.0529991	0.0536238	0.0542747	0.0550196	0.055869	0.0568698	0.0581186	0.0595244	0.0613971	0.063672	0.0665265	0.0705275	0.0751759	0.0804622	0.0858716	0.0912763	0.0953054	0.0979961	0.0994266	0.0997977	0.0995425
1628.64	0.0409854	0.0407063	0.0408785	0.0411698	0.0414766	0.0417603	0.0421129	0.0424323	0.0427124	0.0431095	0.0434518	0.0440326	0.0446016	0.0450136	0.0454838	0.045935	0.0465018	0.0470459	0.0475789	0.0481045	0.048598	0.0491135	0.0496081	0.0501516	0.0506278	0.0511812	0.0516833	0.0522341	0.0528364	0.0534708	0.05412	0.0548795	0.055749	0.0567683	0.0580506	0.0594937	0.0614297	0.0637818	0.0667469	0.0709024	0.0757421	0.0812503	0.0868978	0.0925511	0.0967656	0.0995893	0.101092	0.101492	0.101234
1628.16	0.0409987	0.0407229	0.0408954	0.0411908	0.0414934	0.0417722	0.0421258	0.0424295	0.0427065	0.0430987	0.0434378	0.0440182	0.0445877	0.044994	0.0454575	0.0459044	0.0464672	0.0470156	0.047545	0.0480623	0.0485554	0.0490679	0.049565	0.0501083	0.0505754	0.051131	0.0516378	0.052183	0.0527913	0.0534324	0.0540889	0.0548603	0.0557456	0.0567886	0.0580972	0.0595798	0.0615757	0.0640005	0.0670628	0.071377	0.0764005	0.0821256	0.0880029	0.0939025	0.0982995	0.101264	0.102839	0.103291	0.10303
1627.68	0.0411159	0.0408595	0.0410299	0.04132	0.0416223	0.041895	0.0422387	0.042538	0.042811	0.0431974	0.0435277	0.0441061	0.0446713	0.04507	0.0455301	0.045977	0.0465361	0.0470774	0.0476093	0.048116	0.0486125	0.0491249	0.0496161	0.0501541	0.0506234	0.0511764	0.0516814	0.0522285	0.0528425	0.0534918	0.0541514	0.054939	0.0558409	0.0568973	0.0582345	0.0597546	0.0618002	0.0642996	0.067459	0.0719165	0.077113	0.0830461	0.0891482	0.0952849	0.0998637	0.102971	0.104634	0.105135	0.10489
1627.19	0.041348	0.0410992	0.0412665	0.0415619	0.0418589	0.0421237	0.0424614	0.0427539	0.0430207	0.0433998	0.0437246	0.0442939	0.0448576	0.0452478	0.0456987	0.0461487	0.0466945	0.0472363	0.0477603	0.0482681	0.048759	0.0492635	0.049753	0.0502883	0.0507543	0.0513136	0.0518135	0.0523601	0.0529794	0.0536338	0.0542952	0.0550898	0.0560075	0.0570856	0.0584441	0.0599946	0.0620928	0.0646503	0.0678952	0.0724819	0.0778443	0.0839704	0.0902808	0.0966419	0.101412	0.104663	0.106422	0.106987	0.106766
1626.71	0.0416815	0.0414459	0.0416141	0.0419019	0.0421979	0.0424573	0.04279	0.0430708	0.0433324	0.0437078	0.0440276	0.0445848	0.0451423	0.0455227	0.0459665	0.0464144	0.0469535	0.0474831	0.0480078	0.0485029	0.0489887	0.0494958	0.0499798	0.0505057	0.0509718	0.0515314	0.0520265	0.0525767	0.0531926	0.0538502	0.0545168	0.0553112	0.0562391	0.057332	0.0587099	0.0602866	0.0624231	0.0650374	0.0683528	0.0730596	0.0785586	0.084863	0.0913655	0.097936	0.102886	0.106281	0.108146	0.10878	0.108603
1626.23	0.0421086	0.0418894	0.0420582	0.0423405	0.0426281	0.042879	0.0432098	0.0434826	0.0437377	0.0441086	0.0444205	0.0449757	0.0455178	0.045895	0.0463325	0.0467734	0.0473023	0.0478295	0.0483433	0.0488306	0.0493166	0.0498137	0.050293	0.0508134	0.051277	0.0518292	0.052321	0.0528709	0.0534851	0.0541437	0.0548064	0.0556041	0.0565335	0.0576409	0.0590328	0.0606214	0.06279	0.06545	0.0688255	0.0736186	0.0792376	0.0856836	0.0923559	0.0991182	0.104236	0.107773	0.109751	0.110466	0.110347
1625.75	0.0426286	0.0424172	0.0425914	0.0428617	0.0431492	0.0433895	0.0437078	0.0439788	0.0442298	0.0445954	0.0448985	0.0454516	0.045979	0.0463538	0.0467824	0.0472243	0.0477409	0.0482589	0.0487651	0.0492439	0.049722	0.0502189	0.050687	0.0512055	0.0516625	0.0522019	0.0526936	0.0532359	0.053842	0.0544977	0.0551569	0.0559551	0.0568895	0.0580026	0.0593967	0.0609962	0.0631824	0.0658675	0.0692848	0.0741445	0.0798604	0.0864212	0.0932301	0.100154	0.105421	0.10909	0.111186	0.111988	0.111947
1625.26	0.0432208	0.0430228	0.0432005	0.0434624	0.0437506	0.0439792	0.0442898	0.0445565	0.0448007	0.0451622	0.0454553	0.0459982	0.0465198	0.0468849	0.0473028	0.0477384	0.0482436	0.0487608	0.0492511	0.0497298	0.0501971	0.0506862	0.0511496	0.0516564	0.0521106	0.0526365	0.0531279	0.0536648	0.0542627	0.0549104	0.0555705	0.0563598	0.0572887	0.0584026	0.059797	0.0613934	0.0635871	0.0662861	0.0697282	0.0746246	0.0803952	0.0870431	0.093949	0.101007	0.106399	0.110194	0.112403	0.113291	0.11334
1624.78	0.0438849	0.0437008	0.04388	0.0441344	0.0444162	0.0446346	0.0449384	0.0451987	0.0454385	0.0457927	0.0460787	0.0466078	0.0471201	0.0474791	0.0478865	0.0483135	0.0488099	0.0493172	0.0497999	0.0502684	0.0507254	0.0512094	0.0516556	0.0521576	0.0526098	0.053123	0.0536057	0.0541353	0.0547251	0.0553625	0.0560113	0.056795	0.057708	0.0588175	0.0602084	0.0617931	0.0639786	0.0666799	0.0701213	0.0750312	0.0808293	0.0875112	0.0944883	0.101635	0.107129	0.111037	0.113348	0.114332	0.114476
1624.3	0.0446042	0.0444441	0.0446235	0.0448764	0.0451418	0.0453566	0.0456507	0.0459112	0.0461383	0.046486	0.0467615	0.0472739	0.0477787	0.0481203	0.0485129	0.0489299	0.0494175	0.0499107	0.050386	0.0508451	0.0512885	0.0517655	0.0522055	0.0526922	0.0531354	0.0536309	0.0541082	0.0546312	0.0552051	0.0558274	0.0564615	0.0572303	0.0581345	0.0592327	0.0606078	0.0621752	0.0643429	0.0670243	0.0704431	0.0753326	0.081122	0.0878077	0.0948035	0.102001	0.107565	0.111559	0.113964	0.115056	0.115302
1623.82	0.045372	0.0452353	0.0454109	0.0456614	0.0459098	0.0461275	0.0464128	0.0466648	0.0468856	0.04722	0.0474814	0.0479843	0.0484732	0.0487961	0.0491812	0.0495818	0.0500547	0.0505408	0.0510056	0.0514529	0.051879	0.05234	0.0527698	0.0532412	0.0536806	0.0541559	0.0546237	0.0551272	0.055686	0.0562922	0.0569108	0.0576648	0.0585439	0.059623	0.0609737	0.0625216	0.0646473	0.0672915	0.0706738	0.0755135	0.0812561	0.0878951	0.0948736	0.102075	0.107673	0.111737	0.114228	0.115413	0.115771
1623.34	0.0461714	0.0460585	0.0462289	0.0464686	0.0467098	0.0469214	0.0471934	0.0474399	0.0476557	0.0479756	0.0482316	0.0487148	0.0491849	0.0494966	0.0498701	0.0502495	0.0507098	0.0511829	0.0516381	0.0520644	0.0524777	0.0529267	0.0533445	0.0537956	0.0542226	0.0546836	0.0551301	0.0556162	0.0561574	0.0567422	0.0573438	0.0580743	0.0589354	0.059976	0.0612909	0.0628059	0.0648859	0.0674766	0.0707996	0.0755515	0.081214	0.087766	0.0946818	0.101832	0.107435	0.111536	0.114098	0.115384	0.115855
1622.85	0.0469678	0.0468702	0.0470348	0.0472665	0.0474998	0.0477074	0.0479673	0.0482053	0.0484212	0.0487192	0.0489743	0.0494372	0.0498931	0.0501875	0.0505435	0.0509079	0.0513584	0.0518166	0.052255	0.0526665	0.0530623	0.0534961	0.0538971	0.0543369	0.0547433	0.0551896	0.0556128	0.0560744	0.0566018	0.0571576	0.0577386	0.0584434	0.0592757	0.06028	0.0615503	0.0630208	0.0650437	0.0675694	0.0708058	0.0754464	0.0809898	0.0874153	0.0942164	0.101278	0.106841	0.110958	0.113576	0.114948	0.115527
1622.37	0.0477272	0.0476502	0.0478112	0.0480355	0.0482583	0.0484581	0.0487088	0.0489411	0.0491456	0.0494201	0.0496755	0.0501255	0.0505595	0.0508461	0.0511804	0.0515253	0.0519628	0.0524084	0.052831	0.0532238	0.0536023	0.0540232	0.0544096	0.054833	0.0552164	0.0556484	0.0560452	0.0564885	0.0569805	0.0575195	0.0580723	0.0587461	0.0595534	0.0605071	0.0617322	0.0631502	0.0651042	0.0675458	0.0706811	0.0751847	0.0805786	0.0868388	0.0934866	0.100411	0.105904	0.109995	0.112657	0.114104	0.11478
1621.89	0.0484263	0.048365	0.048521	0.0487379	0.0489564	0.0491456	0.0493844	0.0496055	0.0498069	0.0500647	0.0503084	0.0507449	0.0511586	0.0514349	0.0517467	0.0520771	0.0524974	0.0529234	0.0533326	0.0537156	0.0540722	0.0544731	0.0548449	0.0552501	0.0556072	0.0560245	0.056397	0.0568178	0.0572839	0.0577928	0.0583228	0.0589614	0.0597302	0.0606376	0.0618101	0.0631715	0.0650486	0.0673904	0.0704082	0.0747531	0.0799641	0.0860291	0.0924869	0.0992304	0.104613	0.108665	0.111341	0.112841	0.113609
1621.41	0.049027	0.0489862	0.049137	0.0493459	0.0495573	0.0497429	0.0499608	0.0501765	0.0503758	0.0506102	0.0508501	0.0512616	0.0516597	0.0519237	0.0522145	0.0525284	0.0529369	0.0533421	0.0537264	0.0540953	0.0544407	0.0548215	0.0551681	0.0555621	0.0558937	0.0562959	0.0566433	0.0570385	0.0574765	0.0579574	0.0584571	0.0590569	0.0597871	0.0606467	0.0617584	0.0630559	0.064848	0.0670875	0.0699801	0.074142	0.0791474	0.0849913	0.0912175	0.0977491	0.102992	0.106969	0.109641	0.111186	0.112032
1620.93	0.0495007	0.0494802	0.0496314	0.0498324	0.0500357	0.0502161	0.0504218	0.0506251	0.0508203	0.0510435	0.0512696	0.0516682	0.0520408	0.0522907	0.0525587	0.0528639	0.0532481	0.0536338	0.0540022	0.0543513	0.054682	0.055037	0.0553677	0.055744	0.0560497	0.0564348	0.0567532	0.0571322	0.05754	0.0579858	0.0584514	0.0590195	0.0597014	0.0605103	0.061564	0.0627926	0.0644913	0.0666229	0.0693723	0.0733421	0.0781214	0.0837137	0.0896889	0.0959861	0.101058	0.104931	0.107586	0.109153	0.110063
1620.44	0.0498221	0.0498229	0.0499747	0.0501662	0.0503642	0.050532	0.0507341	0.0509261	0.0511139	0.0513268	0.0515363	0.0519213	0.0522769	0.0525137	0.0527612	0.0530493	0.0534159	0.0537783	0.0541396	0.0544652	0.054773	0.0551057	0.0554181	0.0557769	0.056063	0.0564204	0.0567166	0.0570725	0.0574474	0.0578614	0.0582972	0.0588232	0.0594621	0.0602218	0.0612119	0.0623659	0.0639688	0.0659832	0.0685897	0.0723507	0.0768917	0.0822207	0.0879235	0.0939489	0.0988328	0.102586	0.1052	0.106783	0.107737
1619.96	0.0499712	0.0499921	0.0501368	0.0503224	0.0505082	0.0506676	0.0508615	0.0510525	0.0512224	0.0514311	0.0516333	0.0520014	0.0523351	0.0525595	0.0527929	0.0530611	0.0534108	0.0537595	0.0541	0.0544086	0.0547043	0.0550106	0.0553088	0.0556424	0.0559047	0.0562433	0.0565126	0.056845	0.0571941	0.0575762	0.0579724	0.0584646	0.0590505	0.0597668	0.0606955	0.0617762	0.063273	0.0651713	0.067629	0.0711784	0.0754685	0.0805208	0.085934	0.0916777	0.0963568	0.0999747	0.102526	0.104103	0.105098
1619.48	0.0499202	0.0499508	0.0500985	0.0502812	0.0504587	0.0506075	0.0507987	0.0509734	0.051138	0.0513443	0.051526	0.0518862	0.0522073	0.0524162	0.0526291	0.0528902	0.0532161	0.0535547	0.0538819	0.0541669	0.0544439	0.054733	0.0550073	0.0553232	0.0555705	0.0558802	0.0561324	0.0564335	0.0567577	0.0571058	0.0574714	0.0579233	0.0584713	0.0591333	0.0599997	0.0610101	0.0624083	0.0641842	0.0664879	0.0698324	0.0738663	0.078634	0.0837507	0.0892006	0.0936581	0.0971261	0.0996009	0.101167	0.102177
1619	0.0496651	0.0497112	0.0498519	0.0500344	0.0501977	0.0503424	0.0505301	0.0506901	0.0508521	0.0510487	0.0512219	0.0515592	0.0518737	0.0520611	0.0522659	0.052511	0.0528247	0.0531429	0.0534567	0.0537227	0.0539879	0.0542591	0.0545151	0.0548077	0.0550359	0.0553221	0.0555601	0.0558346	0.0561309	0.0564561	0.056787	0.0572054	0.0577046	0.0583244	0.0591233	0.0600591	0.0613669	0.0630286	0.0651791	0.068314	0.072095	0.0765786	0.0813994	0.0865477	0.0907774	0.0940836	0.0964723	0.0980074	0.099023
1618.52	0.0491975	0.0492598	0.0494011	0.049581	0.0497373	0.0498743	0.0500544	0.0502101	0.0503633	0.0505499	0.0507115	0.0510339	0.0513387	0.0515068	0.0517024	0.0519314	0.0522271	0.0525345	0.0528296	0.0530837	0.0533334	0.0535804	0.0538247	0.0540948	0.0543075	0.0545689	0.0547843	0.0550407	0.0553098	0.0556089	0.0559114	0.0562994	0.0567573	0.0573299	0.0580703	0.0589397	0.0601548	0.0616968	0.0637118	0.0666379	0.0701729	0.0743699	0.0788943	0.083746	0.0877412	0.0908833	0.0931752	0.0946633	0.0956678
1618.03	0.048534	0.0486061	0.0487512	0.0489274	0.0490784	0.0492087	0.0493845	0.0495291	0.0496797	0.049857	0.0500137	0.0503194	0.0506025	0.0507604	0.050943	0.0511644	0.0514408	0.0517374	0.0520126	0.0522482	0.0524772	0.0527199	0.0529375	0.0531901	0.0533979	0.0536248	0.0538302	0.0540588	0.0543042	0.0545793	0.0548591	0.055214	0.0556306	0.0561618	0.0568398	0.0576526	0.0587777	0.0602057	0.062079	0.0648113	0.0681116	0.0720286	0.0762658	0.080825	0.0845849	0.0875573	0.0897434	0.0911803	0.0921627
1617.55	0.0476795	0.0477634	0.0479114	0.0480798	0.0482307	0.0483581	0.0485281	0.0486675	0.0488084	0.0489734	0.0491236	0.049415	0.0496892	0.0498346	0.0500009	0.0502096	0.0504717	0.0507534	0.0510124	0.0512299	0.0514442	0.051669	0.0518741	0.0521051	0.0523016	0.052511	0.0527002	0.0529085	0.0531279	0.053383	0.0536344	0.0539556	0.0543366	0.0548292	0.0554527	0.0562052	0.0572479	0.0585712	0.060312	0.0628577	0.0659281	0.0695766	0.0735423	0.0778073	0.0813361	0.084143	0.0862189	0.0875961	0.0885496
1617.07	0.0466362	0.0467332	0.0468883	0.0470532	0.0471929	0.0473232	0.047482	0.0476188	0.0477574	0.0479076	0.0480549	0.0483282	0.0485933	0.0487247	0.0488786	0.0490802	0.0493265	0.0495898	0.0498335	0.0500425	0.0502399	0.0504441	0.0506387	0.0508572	0.0510328	0.0512237	0.0514029	0.0515858	0.0517896	0.0520194	0.052251	0.052545	0.0528966	0.0533479	0.0539212	0.0546192	0.0555835	0.0568077	0.0584203	0.0607851	0.0636456	0.06704	0.0707384	0.0747251	0.0780308	0.080671	0.0826324	0.083948	0.0848757
1616.59	0.0454242	0.0455367	0.0456865	0.0458445	0.0459749	0.0461039	0.0462592	0.0463835	0.0465196	0.0466625	0.0468031	0.0470664	0.0473127	0.047438	0.0475815	0.0477731	0.0480017	0.0482593	0.0484781	0.0486892	0.0488592	0.0490502	0.0492374	0.0494383	0.0496004	0.0497816	0.0499425	0.0501103	0.0502958	0.050505	0.0507181	0.0509848	0.0513116	0.0517219	0.0522508	0.0529014	0.0537923	0.0549231	0.056419	0.0586193	0.0612774	0.0644378	0.0678874	0.0716012	0.0746977	0.0771771	0.0790232	0.0802726	0.0811688
1616.1	0.0440556	0.0441789	0.0443229	0.044473	0.0446004	0.0447295	0.044871	0.0449914	0.0451163	0.0452494	0.045384	0.045642	0.0458659	0.0459884	0.046122	0.046301	0.0465171	0.0467576	0.0469741	0.0471689	0.0473259	0.0475031	0.0476808	0.0478684	0.048017	0.0481885	0.0483344	0.0484908	0.0486562	0.0488514	0.0490455	0.0492852	0.0495941	0.0499661	0.0504603	0.0510662	0.0518939	0.0529412	0.0543272	0.05637	0.0588431	0.0617871	0.0650019	0.0684673	0.0713604	0.0736771	0.0754117	0.0766011	0.0774504
1615.62	0.0425521	0.0426949	0.0428257	0.0429641	0.0430832	0.0432067	0.0433394	0.0434547	0.0435747	0.0436946	0.0438225	0.0440623	0.0442805	0.0443915	0.0445165	0.0446887	0.04489	0.0451184	0.0453211	0.0455061	0.0456561	0.0458225	0.0459835	0.0461613	0.0463045	0.0464544	0.0465978	0.0467409	0.0468933	0.0470676	0.0472515	0.0474737	0.0477628	0.0481044	0.048562	0.0491311	0.0498953	0.0508632	0.0521567	0.0540613	0.0563603	0.0591029	0.062101	0.065326	0.0680309	0.0701997	0.0718196	0.0729423	0.0737553
1615.14	0.040934	0.0410983	0.0412213	0.0413499	0.0414597	0.0415791	0.0416966	0.0418124	0.0419194	0.0420295	0.0421504	0.0423801	0.0425843	0.0426855	0.0428024	0.0429651	0.0431555	0.0433689	0.043564	0.0437329	0.0438689	0.0440283	0.0441788	0.0443488	0.044479	0.0446188	0.0447593	0.0448869	0.0450323	0.0451896	0.045363	0.0455605	0.0458326	0.0461529	0.0465792	0.0471079	0.0478217	0.0487197	0.0499284	0.051699	0.0538479	0.0563955	0.059195	0.0622018	0.0647282	0.0667523	0.0682688	0.0693223	0.0700884
1614.66	0.0392341	0.0394176	0.03953	0.039651	0.0397487	0.0398648	0.0399762	0.0400808	0.0401895	0.0402889	0.0403991	0.0406179	0.0408073	0.0409028	0.0410026	0.0411609	0.041336	0.0415403	0.0417249	0.041882	0.0420097	0.0421589	0.0423039	0.042456	0.0425815	0.042714	0.0428399	0.0429582	0.0430916	0.04324	0.0433991	0.043589	0.0438364	0.0441339	0.0445401	0.045029	0.0456973	0.0465333	0.0476608	0.0493174	0.0513209	0.0536943	0.0563058	0.0591102	0.0614743	0.063354	0.0647756	0.0657595	0.0664845
1614.18	0.0374692	0.0376688	0.0377769	0.0378935	0.0379851	0.0380961	0.0381985	0.0382974	0.0383939	0.0384888	0.0385935	0.038792	0.0389716	0.0390665	0.039152	0.0393037	0.039465	0.0396634	0.0398396	0.0399781	0.0401036	0.040237	0.0403774	0.040519	0.0406311	0.0407569	0.0408799	0.0409889	0.0411141	0.0412496	0.0414013	0.0415783	0.0418042	0.0420837	0.0424633	0.0429168	0.0435434	0.0443274	0.0453768	0.0469318	0.0487987	0.0510139	0.0534572	0.0560743	0.0582802	0.0600322	0.0613613	0.0622747	0.0629606
1613.69	0.0356647	0.0358745	0.0359832	0.0360893	0.0361825	0.0362846	0.0363736	0.0364651	0.0365595	0.0366479	0.0367469	0.0369392	0.0371009	0.0371976	0.0372702	0.0374154	0.0375632	0.0377465	0.0379173	0.0380422	0.0381632	0.0382885	0.0384159	0.0385498	0.0386569	0.0387692	0.038892	0.0389938	0.0391111	0.0392315	0.0393775	0.0395488	0.0397529	0.0400125	0.040372	0.0407959	0.0413812	0.0421169	0.0431039	0.0445537	0.0463001	0.0483711	0.050659	0.0531019	0.0551586	0.0567948	0.0580385	0.0588922	0.0595252
1613.21	0.0338327	0.0340558	0.034168	0.0342633	0.0343455	0.0344423	0.0345296	0.0346155	0.0347014	0.0347816	0.0348769	0.0350508	0.035207	0.0352942	0.0353652	0.0354987	0.0356406	0.0358097	0.0359762	0.0360881	0.0362063	0.0363188	0.0364378	0.036567	0.0366674	0.0367694	0.0368959	0.0369809	0.0370895	0.0372053	0.037343	0.0375068	0.0376974	0.0379391	0.038274	0.0386748	0.0392211	0.0399191	0.0408421	0.0422015	0.0438414	0.045782	0.0479173	0.050206	0.0521284	0.0536553	0.0548192	0.055606	0.0561947
1612.73	0.0319999	0.0322286	0.0323382	0.0324271	0.0325089	0.0325997	0.0326736	0.0327549	0.0328359	0.0329118	0.0329981	0.0331567	0.0333004	0.0333875	0.0334502	0.0335816	0.0337125	0.0338708	0.0340315	0.0341318	0.0342401	0.0343466	0.0344547	0.0345812	0.0346761	0.0347696	0.0348844	0.0349725	0.035071	0.0351807	0.0353148	0.035462	0.0356397	0.0358722	0.0361867	0.0365642	0.0370758	0.0377403	0.0385999	0.0398886	0.041419	0.0432405	0.0452423	0.0473846	0.0491806	0.0506116	0.0516929	0.052423	0.0529738
1612.25	0.030177	0.030405	0.0305204	0.0305983	0.0306792	0.0307611	0.0308303	0.0309033	0.0309779	0.0310461	0.031129	0.0312776	0.0314089	0.0314931	0.0315532	0.0316711	0.0317911	0.0319353	0.0320934	0.0321916	0.0322883	0.0323907	0.0324896	0.0326067	0.0326945	0.0327824	0.0328918	0.0329744	0.0330692	0.0331735	0.0332974	0.0334421	0.0336034	0.0338257	0.0341194	0.034478	0.0349584	0.0355894	0.0363971	0.0376055	0.0390468	0.0407594	0.0426334	0.044648	0.0463278	0.0476611	0.0486661	0.0493383	0.0498509
1611.77	0.0283744	0.0286108	0.0287237	0.0287961	0.0288786	0.0289515	0.0290129	0.0290825	0.0291511	0.0292123	0.0292908	0.0294279	0.0295497	0.0296225	0.0296827	0.0297948	0.0299076	0.0300419	0.0301829	0.0302808	0.030367	0.0304636	0.0305613	0.0306637	0.0307489	0.0308367	0.030933	0.0310091	0.0310988	0.0312013	0.0313124	0.0314498	0.0316017	0.0318108	0.0320891	0.0324303	0.0328766	0.0334792	0.0342355	0.0353781	0.036731	0.038342	0.040102	0.0419922	0.0435637	0.0448092	0.0457408	0.046363	0.0468338
1611.28	0.0266108	0.0268579	0.0269624	0.0270291	0.0271114	0.0271776	0.0272392	0.0273043	0.0273648	0.0274247	0.0274923	0.0276241	0.0277364	0.0278052	0.0278569	0.0279594	0.0280725	0.0281931	0.0283233	0.0284159	0.0284951	0.0285858	0.0286797	0.0287684	0.028853	0.0289352	0.0290232	0.0290959	0.0291816	0.0292751	0.0293864	0.0295153	0.0296514	0.0298525	0.0301195	0.030438	0.0308597	0.0314255	0.0321386	0.0332137	0.0344869	0.0360041	0.0376562	0.039427	0.0409002	0.0420643	0.0429292	0.0435016	0.0439331
1610.8	0.0248955	0.0251475	0.0252499	0.025315	0.0253911	0.0254512	0.0255135	0.0255785	0.0256298	0.025682	0.0257482	0.0258718	0.0259815	0.0260414	0.0260905	0.0261865	0.0262932	0.0264017	0.0265266	0.0266165	0.0266847	0.0267712	0.0268605	0.0269398	0.0270225	0.0271026	0.0271817	0.0272486	0.0273235	0.0274171	0.0275259	0.0276396	0.0277693	0.0279605	0.0282109	0.0285142	0.028907	0.0294407	0.0301202	0.0311322	0.0323254	0.0337553	0.0353025	0.0369628	0.0383437	0.039431	0.0402351	0.0407613	0.0411588
1610.32	0.0232376	0.0234979	0.0235916	0.0236588	0.0237299	0.0237853	0.0238443	0.0239066	0.023954	0.0240013	0.0240676	0.0241846	0.0242845	0.0243438	0.0243862	0.0244743	0.0245768	0.0246825	0.0247987	0.0248807	0.0249444	0.025025	0.0251083	0.0251851	0.0252572	0.0253347	0.0254054	0.0254713	0.0255391	0.025637	0.0257369	0.0258369	0.025962	0.0261433	0.0263815	0.0266681	0.0270347	0.0275366	0.0281769	0.0291281	0.0302533	0.0315999	0.0330509	0.0346048	0.0359024	0.0369109	0.0376605	0.038143	0.0385092
1609.84	0.0216405	0.0219037	0.0220003	0.0220638	0.0221289	0.0221854	0.0222476	0.0223009	0.0223475	0.0223918	0.0224535	0.0225623	0.0226579	0.0227067	0.0227494	0.0228331	0.0229312	0.0230257	0.0231353	0.0232166	0.0232728	0.0233478	0.0234311	0.0234935	0.0235603	0.0236385	0.0237061	0.0237631	0.0238282	0.0239171	0.0240114	0.024107	0.0242228	0.024397	0.0246241	0.0248911	0.0252402	0.0257065	0.0263151	0.0272076	0.028265	0.029532	0.0308947	0.0323492	0.0335614	0.0345021	0.0352004	0.0356408	0.0359772
1609.35	0.0201199	0.0203908	0.0204788	0.0205403	0.020609	0.0206538	0.0207183	0.0207654	0.0208132	0.0208505	0.0209091	0.0210132	0.0210988	0.0211457	0.021183	0.0212621	0.0213557	0.0214422	0.0215452	0.0216275	0.0216718	0.021741	0.021824	0.0218831	0.0219366	0.0220147	0.0220764	0.0221331	0.0221867	0.0222738	0.0223618	0.0224501	0.0225594	0.0227244	0.0229399	0.0231879	0.0235176	0.0239535	0.024526	0.0253647	0.0263593	0.0275458	0.0288269	0.0301888	0.0313265	0.0321946	0.0328456	0.0332519	0.0335527
1608.87	0.0186716	0.0189463	0.019026	0.0190927	0.0191573	0.0192031	0.0192631	0.0193061	0.019356	0.0193854	0.0194394	0.019545	0.0196187	0.0196625	0.0196993	0.0197724	0.0198567	0.0199425	0.0200376	0.0201113	0.0201498	0.0202168	0.0202918	0.0203555	0.0203976	0.0204676	0.0205251	0.0205763	0.0206259	0.020706	0.0207935	0.0208699	0.0209724	0.0211207	0.0213329	0.0215574	0.0218724	0.0222785	0.0228127	0.0235997	0.0245406	0.025655	0.0268547	0.0281183	0.0291865	0.0299896	0.030593	0.0309636	0.0312369
1608.39	0.0172987	0.0175675	0.0176481	0.0177144	0.0177715	0.0178197	0.0178811	0.0179208	0.0179735	0.0179964	0.0180467	0.0181477	0.0182165	0.0182572	0.0182965	0.0183614	0.0184348	0.0185152	0.018604	0.0186721	0.0187161	0.0187668	0.018835	0.0188998	0.0189416	0.0190035	0.0190614	0.0191051	0.0191448	0.0192176	0.0192995	0.0193709	0.0194639	0.0196059	0.0197976	0.0200105	0.0203066	0.0206843	0.0211822	0.0219206	0.0228014	0.023842	0.0249603	0.0261403	0.0271372	0.0278816	0.0284394	0.0287829	0.029027
1607.91	0.0159939	0.0162666	0.0163414	0.0164099	0.0164679	0.0165104	0.0165667	0.0166091	0.0166619	0.0166854	0.0167301	0.0168337	0.0168906	0.0169332	0.0169728	0.0170325	0.0171012	0.0171746	0.0172588	0.017321	0.0173589	0.0174067	0.0174703	0.0175282	0.0175681	0.0176278	0.0176771	0.0177133	0.0177583	0.0178138	0.0178958	0.0179611	0.0180474	0.0181779	0.0183561	0.0185557	0.0188214	0.019178	0.019645	0.020331	0.0211537	0.0221194	0.0231634	0.0242621	0.0251896	0.0258793	0.0263974	0.026709	0.0269254
1607.43	0.0147657	0.015036	0.0151052	0.0151761	0.01523	0.0152785	0.015331	0.0153706	0.0154199	0.01544	0.0154892	0.0155881	0.0156385	0.0156821	0.0157173	0.0157782	0.015843	0.0159115	0.0159861	0.0160464	0.0160846	0.0161267	0.0161869	0.0162397	0.0162792	0.0163287	0.0163713	0.0164083	0.0164422	0.0164998	0.0165717	0.0166344	0.0167094	0.016835	0.0169937	0.0171794	0.0174269	0.0177601	0.0181867	0.0188284	0.0195939	0.0204851	0.0214603	0.0224836	0.0233458	0.0239837	0.0244622	0.0247418	0.0249397
1606.94	0.0136095	0.0138689	0.013939	0.0140074	0.0140629	0.0141133	0.0141598	0.0142009	0.0142423	0.0142666	0.0143146	0.0144098	0.0144617	0.014501	0.0145361	0.01459	0.0146536	0.0147158	0.014788	0.0148393	0.0148756	0.0149156	0.0149712	0.0150206	0.0150627	0.0151057	0.01514	0.0151714	0.0152089	0.0152634	0.015326	0.0153758	0.01545	0.0155672	0.0157127	0.0158881	0.0161113	0.0164215	0.0168237	0.0174092	0.0181201	0.0189467	0.0198515	0.0207924	0.0215953	0.0221812	0.022629	0.0228813	0.0230659
1606.46	0.0125176	0.0127687	0.0128338	0.0129077	0.0129599	0.0130118	0.0130553	0.0130931	0.0131356	0.0131621	0.0132065	0.0132956	0.0133437	0.0133816	0.0134122	0.0134719	0.013525	0.0135893	0.013658	0.0136955	0.0137396	0.0137709	0.0138206	0.0138645	0.013906	0.0139464	0.0139773	0.0140032	0.0140366	0.014085	0.0141391	0.01419	0.0142593	0.0143636	0.0144967	0.0146626	0.0148679	0.015155	0.0155239	0.0160693	0.0167229	0.0174895	0.0183229	0.0191903	0.0199297	0.0204732	0.0208814	0.0211165	0.021281
1605.98	0.0114819	0.0117251	0.0117877	0.0118619	0.01192	0.0119701	0.0120098	0.0120436	0.0120826	0.0121176	0.0121574	0.0122437	0.0122884	0.0123266	0.0123527	0.0124083	0.0124584	0.0125165	0.0125786	0.0126193	0.0126571	0.0126883	0.0127321	0.0127756	0.0128056	0.01284	0.0128726	0.012895	0.0129252	0.0129717	0.0130196	0.0130616	0.0131294	0.013229	0.0133475	0.0134995	0.0136864	0.0139551	0.0142953	0.0147945	0.015392	0.016099	0.0168692	0.0176652	0.0183472	0.0188487	0.0192222	0.0194316	0.0195792
1605.5	0.0104998	0.0107377	0.0107976	0.0108702	0.0109271	0.0109755	0.0110148	0.0110592	0.0110918	0.0111222	0.0111645	0.0112379	0.0112857	0.0113225	0.0113465	0.0113989	0.0114423	0.0115033	0.0115587	0.0115935	0.0116288	0.0116562	0.0116969	0.0117352	0.011761	0.0117979	0.0118271	0.0118449	0.0118763	0.0119148	0.0119544	0.0119989	0.0120583	0.0121485	0.0122575	0.012392	0.0125651	0.0128088	0.0131222	0.0135826	0.0141228	0.0147734	0.0154805	0.0162071	0.0168344	0.0172924	0.0176304	0.0178207	0.0179583
1605.02	0.00956442	0.00979257	0.00985524	0.00992643	0.00998713	0.010037	0.0100755	0.0101166	0.0101511	0.0101838	0.0102194	0.010286	0.01033	0.0103716	0.0103903	0.0104432	0.0104852	0.0105401	0.010589	0.0106239	0.0106532	0.0106835	0.010716	0.0107566	0.0107792	0.0108129	0.0108358	0.0108525	0.0108819	0.0109204	0.0109447	0.0109886	0.0110427	0.0111236	0.0112239	0.0113468	0.0115033	0.0117234	0.0120109	0.0124337	0.0129209	0.0135165	0.0141615	0.0148253	0.0153955	0.0158128	0.0161232	0.0162964	0.0164197
1604.53	0.00867365	0.00889956	0.00896518	0.00902781	0.00908923	0.00914029	0.00918403	0.00921899	0.00925414	0.00929246	0.00932145	0.0093828	0.00942883	0.00946818	0.00948227	0.00953376	0.00957816	0.00962688	0.00967526	0.00970429	0.00973318	0.00975426	0.00978709	0.00982459	0.00984692	0.00987507	0.00990009	0.00991213	0.00994281	0.00997007	0.00999428	0.0100312	0.0100845	0.0101582	0.010249	0.0103623	0.0104991	0.0107009	0.010955	0.0113444	0.0117869	0.0123271	0.0129091	0.0135116	0.0140332	0.0144147	0.0146935	0.0148522	0.0149624
1604.05	0.00783485	0.00804737	0.00811888	0.00817695	0.00823925	0.00828694	0.00833549	0.00836807	0.0084092	0.00843873	0.00846704	0.00852379	0.0085669	0.00860976	0.00861566	0.00866929	0.00871071	0.00875949	0.0088034	0.00883225	0.00885193	0.00887582	0.00890273	0.0089405	0.00895905	0.00898888	0.00901104	0.00901565	0.00905043	0.0090757	0.00909597	0.00912513	0.00917378	0.00924266	0.00933126	0.00942344	0.00954784	0.00972899	0.00996138	0.0103112	0.0107086	0.0111964	0.0117256	0.0122734	0.0127371	0.0130858	0.0133428	0.0134817	0.0135861
1603.57	0.00704216	0.00724685	0.00731784	0.00736803	0.00743413	0.00747718	0.00753308	0.00755628	0.00759809	0.00763029	0.0076549	0.00770852	0.00774412	0.00779263	0.00779525	0.00784564	0.00788444	0.00793129	0.00797228	0.00799756	0.00801939	0.00804559	0.00806887	0.0081014	0.00811838	0.0081455	0.00816341	0.00816568	0.00820042	0.00821875	0.00824208	0.00827169	0.00830623	0.00837149	0.00845576	0.00853747	0.00864673	0.00881418	0.00901834	0.00933537	0.00969461	0.0101274	0.0106003	0.0110954	0.0115206	0.0118298	0.012058	0.0121865	0.0122831
1603.09	0.00629144	0.00649036	0.0065678	0.00660927	0.00667542	0.00671062	0.00676649	0.00679176	0.0068372	0.00686137	0.00688863	0.00693443	0.00696629	0.00701671	0.00701715	0.00706065	0.00709992	0.00714179	0.00717832	0.00720043	0.00721896	0.00724797	0.00727033	0.00729889	0.00732097	0.0073425	0.00735675	0.00735889	0.00739041	0.00740555	0.00743039	0.00745044	0.00748506	0.00754094	0.0076209	0.00769802	0.00778829	0.00794234	0.00812253	0.00840494	0.00872237	0.00911585	0.00953118	0.00997489	0.0103585	0.0106369	0.0108418	0.0109525	0.0110435
1602.6	0.00558099	0.00577707	0.00584982	0.00588967	0.00595462	0.00598602	0.00604425	0.0060643	0.00610922	0.00613315	0.0061588	0.0062015	0.00622673	0.00627577	0.00627379	0.00632077	0.00635783	0.00639354	0.00642844	0.00645084	0.00646835	0.0064937	0.00651309	0.00654061	0.0065594	0.00657703	0.00659131	0.00659294	0.00662038	0.00663561	0.006663	0.00667643	0.00670962	0.00675415	0.0068281	0.00689641	0.00697587	0.00711047	0.0072717	0.00752326	0.00780626	0.00815069	0.0085228	0.00891896	0.00925651	0.00950301	0.0096898	0.00978602	0.00986729
1602.12	0.00491213	0.00510016	0.00517296	0.0052112	0.00527176	0.00529962	0.005357	0.00537883	0.00542307	0.00544077	0.00546708	0.00550357	0.00552593	0.00557812	0.00557078	0.00561662	0.00565577	0.0056878	0.00572189	0.0057324	0.00575273	0.00577528	0.00579921	0.00582364	0.00584462	0.00585922	0.00586928	0.00587042	0.00590002	0.00590604	0.00593268	0.00595022	0.00597222	0.00601603	0.00607614	0.00614125	0.0062089	0.00632581	0.00646379	0.00668872	0.00693805	0.00723656	0.00756453	0.00791423	0.00821128	0.00842912	0.00859507	0.00867885	0.00875691
1601.64	0.00428072	0.00446034	0.00453317	0.00457189	0.00462709	0.00465029	0.00470474	0.0047227	0.00477083	0.00478585	0.00481318	0.00484888	0.00486586	0.0049163	0.0049101	0.00495711	0.00498694	0.00502206	0.00505336	0.00506577	0.00508253	0.00509937	0.00512326	0.00514373	0.00516351	0.00518094	0.00518736	0.00519424	0.0052187	0.00522058	0.00524379	0.0052613	0.00527886	0.00532125	0.00537497	0.00543462	0.00548839	0.00559195	0.00571308	0.00591014	0.00611822	0.00637835	0.00667172	0.00697205	0.00723385	0.00742205	0.0075732	0.00764219	0.00771778
1601.16	0.00368637	0.00385662	0.00393129	0.0039634	0.00401335	0.00403887	0.00409162	0.00410635	0.00415466	0.00417043	0.00419645	0.00422741	0.00424454	0.00429069	0.00428414	0.00433086	0.00436313	0.0043971	0.00442386	0.00443359	0.00444756	0.00446057	0.00448644	0.0045115	0.00452872	0.00454519	0.00454544	0.00456013	0.00457845	0.00458252	0.00459985	0.00461899	0.0046369	0.0046758	0.00471797	0.00477091	0.00481454	0.00490443	0.00500616	0.00517926	0.00535734	0.00558177	0.00583181	0.00609078	0.00631827	0.00648178	0.00661749	0.00667655	0.00674583
1600.68	0.003134	0.0032929	0.00336233	0.00339602	0.00343864	0.00347065	0.00351726	0.00352964	0.00357194	0.00359418	0.00361386	0.00364622	0.00366322	0.00370593	0.00369904	0.00374633	0.00377307	0.0038046	0.00382905	0.00384103	0.00385667	0.00386914	0.00389253	0.00391657	0.00392795	0.00394942	0.00394558	0.00396369	0.00397476	0.00398411	0.00399508	0.00401505	0.00403351	0.00406599	0.00410511	0.00415133	0.00418797	0.00426482	0.0043475	0.00449987	0.00465145	0.00484017	0.00505091	0.00527243	0.00546543	0.00560631	0.00572745	0.00578363	0.00584321
1600.19	0.00261944	0.00277085	0.00283363	0.00286363	0.00290505	0.00293827	0.00298111	0.00299234	0.00303329	0.00305414	0.00307099	0.00310591	0.00312224	0.00315824	0.00315721	0.00320178	0.00322214	0.00325462	0.00327538	0.00328639	0.0033073	0.00331698	0.00333862	0.00335955	0.00336888	0.0033877	0.00338851	0.00340613	0.00341949	0.00342776	0.00342976	0.00345609	0.00347152	0.0034991	0.00353371	0.00357621	0.00360158	0.00366577	0.00373971	0.00386833	0.00399188	0.00415017	0.00432805	0.00450818	0.00466994	0.00479309	0.0048988	0.00494795	0.0050033
1599.71	0.00215139	0.00228936	0.0023469	0.00237654	0.00241258	0.00243841	0.00248608	0.00249448	0.00253423	0.00255571	0.0025705	0.00260381	0.0026109	0.0026542	0.0026489	0.00269467	0.0027133	0.00274801	0.00275878	0.00276918	0.00279225	0.00279846	0.00282262	0.00284522	0.00285455	0.00286597	0.00287143	0.00288648	0.0028987	0.00290588	0.00290372	0.00293343	0.00294669	0.00297093	0.00300397	0.003036	0.0030585	0.00311036	0.00317327	0.00327729	0.00337569	0.00350984	0.00365349	0.00379423	0.00393537	0.00403803	0.00413393	0.0041733	0.00422617
1599.23	0.00171871	0.00184134	0.00189835	0.00192026	0.0019562	0.00198535	0.00203164	0.00203774	0.00208079	0.00209266	0.00210878	0.00214025	0.00214987	0.00219183	0.00218645	0.00222327	0.00224742	0.00227381	0.00228636	0.00229195	0.00230931	0.00232042	0.00234369	0.00236319	0.00236875	0.00238811	0.00239849	0.00240913	0.00241497	0.00242744	0.00242406	0.00244783	0.00246064	0.00247884	0.0025134	0.00253785	0.00255353	0.00259491	0.0026489	0.0027321	0.00281079	0.00291948	0.00302904	0.00314028	0.00325315	0.0033438	0.00342237	0.00345793	0.00350327
1598.75	0.00132384	0.00143509	0.00148884	0.00150911	0.00154191	0.00156728	0.0016148	0.0016177	0.00165786	0.00167076	0.00168736	0.00171871	0.00172421	0.00175871	0.00176166	0.00179444	0.0018198	0.00184091	0.00185509	0.0018624	0.00187826	0.00188659	0.00190897	0.00193085	0.00193488	0.00195157	0.00196274	0.00197082	0.00198092	0.0019933	0.00198871	0.00200862	0.00201721	0.00203835	0.00206635	0.00208563	0.00209985	0.00212669	0.00216744	0.0022376	0.0022928	0.00237912	0.00246224	0.00254216	0.00263855	0.00270461	0.00277714	0.00280291	0.00284676
1598.27	0.000975096	0.0010708	0.00111553	0.00114213	0.00117373	0.00119195	0.00124148	0.00124123	0.00128008	0.00129131	0.00130592	0.00133338	0.00134193	0.00137621	0.0013749	0.00140938	0.00143634	0.00145046	0.00146715	0.00146941	0.00148513	0.0014919	0.0015197	0.00153572	0.00154135	0.00155416	0.00156698	0.0015748	0.00158491	0.00159622	0.00159042	0.00160919	0.00161897	0.00163785	0.00166448	0.00167324	0.0016853	0.00170495	0.0017325	0.00178894	0.00182948	0.00188993	0.00195226	0.0020087	0.00208385	0.00214198	0.00219809	0.0022144	0.00226058
1597.78	0.000670401	0.00074859	0.000795047	0.000821262	0.000851671	0.000863193	0.00090836	0.000911751	0.000947585	0.000955549	0.000970646	0.000997154	0.00100414	0.00103502	0.00103339	0.00106834	0.00109114	0.00110292	0.00111511	0.00112562	0.00113535	0.00114434	0.00117127	0.00118113	0.00118817	0.00120601	0.00121561	0.00122309	0.00123096	0.00124345	0.00123852	0.00125592	0.00126543	0.00127653	0.00130385	0.00131307	0.00131871	0.00133178	0.00134615	0.0013889	0.00141644	0.00145664	0.00150102	0.00154115	0.00159308	0.00163934	0.00168588	0.00169846	0.00173786
1597.3	0.000402766	0.000482747	0.000518963	0.000540386	0.000570707	0.000578565	0.000623758	0.00062347	0.000660539	0.000665073	0.000681521	0.00070709	0.000708028	0.000739174	0.000733072	0.00076643	0.000790961	0.000797453	0.000812251	0.000829797	0.000827622	0.000837992	0.000861966	0.00087153	0.000882666	0.000897852	0.000903255	0.000918415	0.000923247	0.000931875	0.000928675	0.000942006	0.000949248	0.000958248	0.00098529	0.000992132	0.000993545	0.0010014	0.00100685	0.00103891	0.00105999	0.00107953	0.00110478	0.00112856	0.00116909	0.00120558	0.00123899	0.00124751	0.00128703
1596.82	0.00018539	0.000263308	0.000287867	0.000309637	0.00033682	0.000345916	0.000381751	0.000384453	0.000413483	0.000419585	0.000434456	0.000459086	0.000460556	0.000488316	0.000484823	0.000514149	0.000531647	0.000541149	0.000553625	0.000576894	0.000565553	0.000583782	0.000603157	0.00061253	0.000614467	0.000631751	0.000635884	0.000648493	0.000657717	0.000659768	0.000665359	0.000671233	0.000674265	0.000686219	0.00070839	0.000711862	0.000711075	0.000718204	0.000719586	0.000735916	0.000746926	0.000749894	0.000768388	0.000781832	0.000803202	0.000834079	0.000857085	0.000859982	0.000896354
1596.34	1.99952e-05	8.38593e-05	0.000107882	0.000125989	0.000146961	0.000155778	0.000189796	0.000191928	0.000213085	0.000222408	0.000234192	0.000257547	0.000258935	0.000281978	0.000278633	0.000303201	0.000316452	0.000326903	0.000340746	0.000358431	0.00035409	0.000365833	0.000387268	0.000390137	0.000394296	0.000410639	0.000411433	0.000420629	0.000431667	0.000436102	0.000437563	0.000443381	0.000445132	0.000454008	0.000469612	0.000476581	0.000474002	0.000473496	0.000471672	0.000482911	0.000485917	0.000484822	0.000486385	0.000493346	0.000504367	0.000520733	0.00053897	0.000539174	0.000573091
1595.85	-9.92786e-05	-4.12888e-05	-2.30622e-05	-1.5602e-05	5.28605e-06	1.63062e-05	4.39012e-05	4.43916e-05	6.21553e-05	7.38201e-05	7.64559e-05	9.74522e-05	0.000105569	0.000121566	0.000117179	0.000140538	0.000145382	0.00015844	0.000170029	0.000181664	0.000179264	0.000196106	0.000208735	0.000216116	0.000219113	0.00023839	0.000235264	0.000242988	0.000251977	0.000248974	0.000254902	0.000257586	0.000264475	0.000268625	0.000276634	0.000286289	0.00027796	0.000278043	0.000277343	0.000276323	0.000279896	0.000268093	0.000262539	0.000263097	0.000270608	0.00027444	0.000287235	0.000288348	0.000313399
1595.37	-0.000163773	-0.00011533	-0.000105831	-9.78919e-05	-8.43176e-05	-7.20501e-05	-4.7343e-05	-5.03112e-05	-4.05729e-05	-2.73246e-05	-2.56019e-05	-1.08665e-05	-4.87893e-06	9.81351e-06	4.24711e-06	2.44461e-05	2.63984e-05	4.04169e-05	4.8389e-05	5.61561e-05	5.90591e-05	6.94245e-05	8.6191e-05	8.708e-05	8.68483e-05	0.000102253	0.000104207	0.000104154	0.000113356	0.000110283	0.000121406	0.00012133	0.000127276	0.000128626	0.000133889	0.000140982	0.000134819	0.00013468	0.000133	0.00012237	0.000124722	0.000108414	0.000102337	9.87242e-05	9.89907e-05	9.67501e-05	0.000105823	0.000107502	0.000125389
1594.89	-0.00016922	-0.000139697	-0.00013336	-0.000124073	-0.000116703	-0.000107224	-9.44662e-05	-9.35274e-05	-8.80339e-05	-7.43948e-05	-7.21604e-05	-6.44982e-05	-6.2941e-05	-4.95424e-05	-5.45505e-05	-3.83665e-05	-4.63977e-05	-2.7166e-05	-2.07997e-05	-1.60249e-05	-1.97102e-05	-6.47398e-06	7.36652e-06	7.27721e-06	8.93272e-06	1.74402e-05	1.60689e-05	1.78418e-05	2.50086e-05	2.91495e-05	3.08306e-05	3.19118e-05	3.4525e-05	4.09126e-05	3.87821e-05	4.50612e-05	3.91868e-05	3.9368e-05	3.65438e-05	2.52427e-05	2.18871e-05	9.90757e-06	3.08161e-06	-1.66611e-07	-4.03533e-06	-9.61559e-06	-4.41648e-06	-2.16743e-06	1.2567e-05
1594.41	-0.00011686	-9.73747e-05	-9.77009e-05	-9.61192e-05	-9.20014e-05	-8.41987e-05	-7.5187e-05	-7.85347e-05	-7.43465e-05	-6.41076e-05	-6.66507e-05	-6.34258e-05	-5.81144e-05	-5.59635e-05	-5.79969e-05	-4.95905e-05	-5.17204e-05	-4.0638e-05	-3.29613e-05	-3.82042e-05	-3.72431e-05	-2.95074e-05	-2.65226e-05	-2.00104e-05	-2.75242e-05	-1.60332e-05	-1.93917e-05	-1.91575e-05	-1.71366e-05	-1.31718e-05	-9.93324e-06	-8.166e-06	-4.84824e-06	-4.73134e-06	-8.38973e-06	-6.72466e-06	-4.96246e-06	-5.30578e-06	-9.21731e-06	-1.56094e-05	-1.91875e-05	-2.68245e-05	-2.94803e-05	-3.48966e-05	-3.78679e-05	-4.43309e-05	-3.86621e-05	-4.11475e-05	-3.31911e-05
1593.93	0	0	0	0	0	0	0	0	0	0	0	0	0	0	0	0	0	0	0	0	0	0	0	0	0	0	0	0	0	0	0	0	0	0	0	0	0	0	0	0	0	0	0	0	0	0	0	0	0
1593.44	0.000173355	0.000203641	0.00021314	0.000219427	0.000213137	0.000211022	0.000215854	0.000212691	0.000210818	0.000213388	0.000208579	0.000208092	0.000199827	0.000205377	0.000196774	0.000202537	0.000202396	0.000188803	0.000195868	0.00018792	0.000192098	0.00018038	0.000185006	0.000182003	0.000182268	0.000177447	0.000185283	0.000173531	0.000176057	0.00017489	0.000166895	0.000171849	0.000171226	0.000178923	0.000177522	0.000180745	0.000183936	0.000193127	0.000202833	0.000221492	0.000234862	0.000256247	0.000283531	0.000299029	0.000322203	0.000331634	0.000341363	0.000338147	0.00033817
1592.96	0.00042197	0.000479257	0.000491264	0.000499659	0.000501294	0.000497513	0.000497227	0.000494442	0.000496169	0.00049263	0.000486893	0.000487346	0.000470016	0.000471465	0.000459998	0.000467123	0.000463579	0.000446773	0.000448392	0.000444162	0.000439757	0.000429475	0.000429198	0.000426227	0.000419065	0.000417813	0.000421393	0.000406177	0.000406715	0.000402896	0.000399451	0.00040173	0.000400039	0.000410596	0.000410223	0.000421475	0.000425793	0.000444869	0.000462351	0.000501462	0.000533391	0.00058541	0.00063448	0.00067973	0.000724386	0.00074073	0.000757907	0.000757139	0.000754042
1592.48	0.00073963	0.000832731	0.000846606	0.000857235	0.0008576	0.000852369	0.000856838	0.00084644	0.000849242	0.000836748	0.000833412	0.000831577	0.000808445	0.000809142	0.000788199	0.000794623	0.000789199	0.00076885	0.000767159	0.000763319	0.000757485	0.000735313	0.000738295	0.000731128	0.00072336	0.000724101	0.000719545	0.000701737	0.000699417	0.000693624	0.000685592	0.000688121	0.000691231	0.000700114	0.000702518	0.000718494	0.000722341	0.000750087	0.000785683	0.000845486	0.000904122	0.000981163	0.00105944	0.00113575	0.00120182	0.00123665	0.00126149	0.00126041	0.00125232
1592	0.00113778	0.00127136	0.00128302	0.00129898	0.00129724	0.00128814	0.00129516	0.00128276	0.00128304	0.00126561	0.0012552	0.00125521	0.00122462	0.00121807	0.00119381	0.00119404	0.00118484	0.00116509	0.00115619	0.00114488	0.001142	0.00111772	0.00111875	0.00110575	0.00109741	0.00109283	0.00108684	0.00106458	0.0010614	0.00105072	0.00104089	0.0010409	0.00104306	0.00105692	0.00105911	0.00107919	0.00109122	0.00112592	0.0011731	0.00125386	0.00134026	0.00144776	0.00156144	0.0016709	0.00175821	0.00181366	0.00184937	0.00185072	0.0018402
1591.52	0.00162452	0.00179436	0.00181372	0.00182303	0.00182421	0.00181528	0.00182227	0.00180021	0.00179797	0.00177561	0.00176455	0.00176061	0.00172112	0.00170686	0.00167864	0.00167844	0.00166413	0.00164215	0.00162365	0.00160775	0.00160412	0.00157447	0.00157248	0.00155531	0.00153933	0.00153288	0.00152472	0.00149782	0.00149182	0.00147624	0.00146479	0.00145758	0.00146477	0.00147411	0.00148322	0.00151185	0.00152612	0.00157191	0.00163409	0.00173941	0.00185124	0.00199687	0.00214916	0.00229278	0.00240456	0.00247631	0.00252585	0.00252896	0.00252035
1591.03	0.00220684	0.00241553	0.00243795	0.00244038	0.00244141	0.00243562	0.00243556	0.00240298	0.0024023	0.0023717	0.00236506	0.00235278	0.00230756	0.00229219	0.00224992	0.00224907	0.00222462	0.00219992	0.00218275	0.00216192	0.00214599	0.00211694	0.00210958	0.00208444	0.0020617	0.00205086	0.00204103	0.00200568	0.00199772	0.00197934	0.00196334	0.00195414	0.00196149	0.00196686	0.00198477	0.00201384	0.00203708	0.00209487	0.00217611	0.00230152	0.0024447	0.00263014	0.00281881	0.00299845	0.00314364	0.00323609	0.00330192	0.00330441	0.00329447
1590.55	0.00288545	0.00313166	0.00316214	0.00315264	0.00315452	0.00314435	0.00315201	0.00310977	0.00310158	0.00306606	0.00305238	0.00302932	0.00298139	0.00296127	0.00291211	0.00289914	0.00287629	0.00284392	0.00282468	0.00279515	0.002774	0.00273976	0.0027287	0.00269853	0.00266816	0.00265253	0.00263654	0.00259874	0.00258272	0.0025624	0.00254753	0.00252954	0.00253772	0.00254512	0.00256373	0.00259205	0.00262419	0.00269998	0.00279428	0.00294542	0.00312297	0.00334869	0.00358607	0.00380581	0.00398265	0.00409765	0.0041726	0.00417757	0.00416267
1590.07	0.00366443	0.00394539	0.00398396	0.00396992	0.00396871	0.00395623	0.00396024	0.00390747	0.00389537	0.00385209	0.00383284	0.00379937	0.00374776	0.00371871	0.00366564	0.00364537	0.0036179	0.00357996	0.00355952	0.00351953	0.00348931	0.00345549	0.00343612	0.00340378	0.00336459	0.00333784	0.00332102	0.00327859	0.00325681	0.00323163	0.0032122	0.0031895	0.00319763	0.0032032	0.00322121	0.00325437	0.0033004	0.00338699	0.00349909	0.00368227	0.00389533	0.00416045	0.00444559	0.00471143	0.00492564	0.00506243	0.00515337	0.00515688	0.00513754
1589.59	0.00455064	0.00485846	0.00491009	0.00488623	0.00488487	0.00486398	0.0048675	0.00480921	0.00478754	0.0047323	0.00471304	0.00466585	0.00461202	0.00457979	0.00451155	0.0044888	0.00444705	0.00440757	0.00438012	0.00433591	0.00429804	0.00425116	0.0042275	0.00419856	0.00414672	0.00411517	0.00409412	0.00404324	0.0040195	0.00398737	0.00396906	0.00394442	0.00394651	0.00394784	0.00396779	0.00400225	0.00406304	0.00415747	0.0042948	0.00450515	0.00476106	0.00507924	0.00541007	0.00571938	0.00597388	0.0061374	0.00624257	0.00624753	0.00622391
1589.11	0.00553751	0.00587342	0.00593636	0.00590682	0.00590621	0.00587484	0.00587087	0.00580794	0.00578403	0.00572067	0.00569371	0.00563819	0.0055816	0.00553631	0.00545683	0.00543048	0.00538157	0.00533522	0.0052999	0.00525111	0.00520891	0.00515183	0.0051236	0.00508331	0.00502774	0.00498747	0.00496014	0.00490374	0.00488049	0.00483328	0.00481228	0.0047904	0.00478494	0.00478354	0.00480602	0.00484371	0.00491565	0.00502204	0.00517855	0.00542589	0.00572559	0.00609059	0.00647025	0.00683933	0.00713724	0.0073296	0.00744365	0.007454	0.00742334
1588.62	0.0066282	0.0069895	0.0070596	0.00703454	0.00702485	0.00698913	0.0069847	0.00691626	0.00688575	0.00681135	0.0067833	0.00671318	0.00665111	0.00660393	0.00650954	0.00647755	0.00641644	0.00636574	0.00632632	0.00626463	0.00621744	0.00614455	0.00612011	0.00606643	0.00600322	0.00595905	0.00592455	0.00586059	0.00583245	0.00578362	0.00575482	0.00572822	0.00571825	0.00571734	0.00573755	0.00578155	0.0058603	0.00598249	0.00616472	0.0064493	0.00679174	0.00720604	0.00765005	0.00807337	0.00841674	0.00863975	0.00876645	0.00878339	0.00874482
1588.14	0.00782001	0.00821836	0.00828539	0.00826248	0.00824864	0.0082152	0.0081961	0.00812488	0.00808771	0.00800305	0.00797242	0.00789607	0.00783042	0.00777184	0.00767405	0.00763322	0.0075629	0.00750952	0.00746513	0.00738774	0.00733624	0.00725524	0.00722084	0.00716552	0.00709132	0.00703739	0.00699651	0.00692517	0.00688586	0.00683551	0.00680352	0.00677294	0.00675697	0.00675604	0.00677177	0.00682222	0.00690848	0.00705208	0.00725649	0.00758161	0.00797268	0.00844137	0.00893982	0.00943709	0.00982411	0.0100755	0.010219	0.0102369	0.0101918
1587.66	0.00910888	0.00953817	0.00960707	0.00958837	0.00957246	0.00954128	0.00950598	0.00943139	0.00939536	0.00929721	0.00926456	0.00918722	0.00911063	0.00904804	0.00893534	0.00889391	0.00881558	0.00876003	0.00870612	0.00862124	0.00856545	0.0084735	0.00842985	0.00836737	0.00828988	0.00822619	0.00817819	0.00810225	0.00805309	0.00799478	0.00796141	0.00792158	0.00790569	0.00790236	0.00791882	0.00797423	0.00807373	0.008231	0.00846343	0.00883081	0.00927272	0.00980086	0.0103612	0.0109296	0.0113681	0.0116491	0.0118083	0.0118341	0.0117762
1587.18	0.0104891	0.0109426	0.011016	0.0110011	0.010981	0.0109534	0.0109062	0.0108312	0.0107961	0.0106819	0.0106532	0.0105724	0.0104833	0.0104189	0.0103004	0.0102512	0.0101679	0.01011	0.0100519	0.00995635	0.00989626	0.00979913	0.009748	0.00967553	0.00959838	0.00952494	0.00946653	0.00938838	0.00932193	0.00925798	0.00922267	0.00918383	0.00916347	0.00916068	0.00917992	0.00924168	0.00935351	0.00952747	0.00979144	0.010205	0.0106972	0.0112878	0.0119195	0.01256	0.013054	0.0133649	0.0135451	0.0135675	0.013506
1586.69	0.0119423	0.0124229	0.0124909	0.0124835	0.0124621	0.0124425	0.0123831	0.012305	0.0122674	0.0121495	0.0121217	0.012042	0.0119416	0.0118785	0.0117522	0.0117024	0.0116168	0.011558	0.0114904	0.0113923	0.0113237	0.0112214	0.0111677	0.0110853	0.0110085	0.0109273	0.0108647	0.0107738	0.0107008	0.010633	0.0105982	0.0105546	0.0105318	0.0105275	0.0105577	0.010627	0.0107453	0.0109445	0.0112374	0.0116967	0.0122536	0.0129095	0.0136236	0.0143365	0.0148841	0.0152348	0.0154328	0.0154556	0.0153835
1586.21	0.0134532	0.0139496	0.0140209	0.0140165	0.0139982	0.0139781	0.0139162	0.0138421	0.0138078	0.0136864	0.0136591	0.0135792	0.0134761	0.0134119	0.0132898	0.0132303	0.0131434	0.0130769	0.0130084	0.0129129	0.0128429	0.0127374	0.0126779	0.0125938	0.012511	0.0124251	0.0123603	0.0122662	0.0121852	0.0121125	0.0120761	0.012028	0.0120089	0.0120008	0.01204	0.0121165	0.0122551	0.0124779	0.0128059	0.0133169	0.013934	0.014667	0.0154614	0.0162565	0.0168655	0.0172599	0.0174776	0.0174973	0.0174241
1585.73	0.0150002	0.0155052	0.0155825	0.015584	0.0155653	0.0155561	0.0154921	0.0154247	0.0153947	0.0152719	0.0152455	0.0151721	0.0150723	0.0150104	0.0148864	0.0148248	0.0147475	0.0146775	0.0146087	0.0145183	0.0144401	0.0143366	0.0142775	0.0141841	0.014102	0.0140067	0.0139511	0.0138462	0.0137652	0.013691	0.0136478	0.0136067	0.0135826	0.01358	0.0136351	0.0137177	0.0138752	0.0141302	0.0144896	0.0150572	0.0157514	0.0165679	0.0174432	0.0183324	0.0190049	0.0194451	0.0196814	0.0197068	0.0196262
1585.25	0.016559	0.0170672	0.0171512	0.0171584	0.0171517	0.017143	0.0170926	0.017031	0.0170019	0.0168964	0.0168716	0.0168058	0.0167155	0.0166526	0.0165281	0.0164824	0.0164059	0.0163353	0.0162683	0.0161854	0.01611	0.0160134	0.0159514	0.0158509	0.0157712	0.0156782	0.0156264	0.0155201	0.0154383	0.0153639	0.0153096	0.0152774	0.0152539	0.0152595	0.0153252	0.0154226	0.0156026	0.0158875	0.0162898	0.0169191	0.0176917	0.0186026	0.0195718	0.0205524	0.0212993	0.0217922	0.0220506	0.0220781	0.0219889
1584.77	0.0181004	0.0186115	0.0187041	0.018719	0.018719	0.018728	0.0186881	0.0186381	0.0186166	0.0185188	0.0185054	0.0184525	0.0183778	0.0183216	0.0182054	0.018167	0.0180943	0.0180344	0.0179734	0.0178989	0.0178327	0.0177403	0.0176783	0.0175875	0.0175052	0.0174187	0.017364	0.0172653	0.0171846	0.0171156	0.0170636	0.0170293	0.01702	0.0170319	0.0171124	0.017227	0.0174339	0.0177538	0.0182113	0.0189049	0.0197631	0.0207722	0.0218476	0.0229317	0.0237534	0.0243021	0.0245878	0.0246176	0.0245239
1584.28	0.0196046	0.020105	0.0202061	0.0202391	0.0202519	0.0202762	0.0202499	0.0202168	0.0202069	0.0201293	0.0201221	0.0200881	0.0200313	0.0199865	0.0198802	0.0198585	0.0197999	0.019744	0.0197044	0.0196354	0.0195829	0.0195024	0.01945	0.0193629	0.0192792	0.0192089	0.019162	0.0190667	0.0189942	0.0189314	0.018885	0.018858	0.0188595	0.0188846	0.0189872	0.0191232	0.0193566	0.019721	0.0202345	0.0209983	0.0219541	0.0230781	0.0242631	0.0254666	0.0263739	0.0269767	0.0272954	0.0273339	0.0272323
1583.8	0.021043	0.0215216	0.0216436	0.0216918	0.0217225	0.0217614	0.0217531	0.021739	0.0217488	0.0216901	0.0216996	0.0216872	0.021654	0.0216228	0.0215287	0.0215239	0.0214857	0.0214476	0.0214197	0.0213712	0.0213335	0.0212642	0.0212288	0.0211518	0.0210804	0.0210242	0.0209822	0.0209057	0.0208456	0.0207876	0.0207508	0.0207362	0.0207581	0.0208045	0.0209235	0.0210842	0.0213607	0.0217689	0.022343	0.0231936	0.0242616	0.0255052	0.0268096	0.0281472	0.0291504	0.029817	0.0301706	0.030221	0.0301145
1583.32	0.022393	0.0228475	0.0229879	0.0230513	0.0231079	0.0231593	0.0231741	0.0231823	0.0232142	0.0231786	0.0232044	0.0232187	0.0232108	0.0231948	0.0231266	0.0231473	0.0231229	0.0231138	0.0231035	0.0230751	0.0230563	0.0230068	0.0229919	0.0229311	0.0228708	0.0228373	0.0228057	0.0227455	0.0227025	0.022664	0.0226449	0.0226477	0.0226893	0.0227591	0.0229079	0.0230971	0.023417	0.0238819	0.0245247	0.0254771	0.0266631	0.0280405	0.029485	0.030959	0.0320729	0.0328114	0.0332048	0.0332744	0.0331667
1582.84	0.0236348	0.0240661	0.0242222	0.0243049	0.0243844	0.0244599	0.0244971	0.0245367	0.0245833	0.0245793	0.0246301	0.0246694	0.0246918	0.0246986	0.0246534	0.0246974	0.024702	0.0247202	0.024733	0.0247287	0.024732	0.0247067	0.0247064	0.0246727	0.0246368	0.0246282	0.0246076	0.0245719	0.0245491	0.0245328	0.0245363	0.0245589	0.0246298	0.0247227	0.0249105	0.025139	0.0255142	0.0260354	0.0267597	0.0278163	0.029138	0.0306621	0.0322579	0.0338891	0.0351236	0.0359457	0.0363865	0.0364803	0.036373
1582.36	0.024765	0.0251747	0.0253442	0.0254489	0.0255513	0.0256489	0.0257115	0.0257801	0.0258523	0.0258752	0.0259543	0.0260228	0.0260787	0.0261158	0.0260934	0.0261641	0.0261945	0.0262452	0.0262939	0.0263139	0.0263464	0.0263395	0.0263709	0.0263616	0.0263502	0.0263685	0.0263757	0.0263656	0.0263618	0.0263686	0.0263994	0.0264524	0.0265587	0.0266843	0.0269169	0.0271894	0.0276185	0.0282109	0.0290237	0.0302011	0.0316683	0.0333508	0.0351176	0.0369181	0.0382852	0.0392031	0.0397043	0.0398246	0.039725
1581.87	0.0257857	0.0261712	0.0263543	0.0264825	0.0266076	0.0267268	0.0268199	0.0269149	0.0270072	0.0270697	0.0271762	0.0272768	0.0273646	0.02743	0.02744	0.0275358	0.0276046	0.0276819	0.0277624	0.0278147	0.0278749	0.0279	0.0279585	0.0279771	0.0280021	0.0280429	0.0280785	0.0280979	0.028123	0.028164	0.0282197	0.0283129	0.0284503	0.0286155	0.0288925	0.0292204	0.0297134	0.0303879	0.031292	0.0326097	0.0342278	0.036086	0.0380386	0.0400265	0.0415413	0.0425639	0.0431319	0.0432851	0.0431913
1581.39	0.0266985	0.0270604	0.0272589	0.0274103	0.0275592	0.0276959	0.0278196	0.0279498	0.0280599	0.0281585	0.028289	0.0284226	0.028543	0.0286405	0.0286843	0.0288074	0.028908	0.0290231	0.0291385	0.029218	0.0293034	0.0293672	0.0294558	0.0295145	0.0295657	0.0296422	0.029704	0.0297529	0.0298183	0.0298943	0.0299805	0.030115	0.0302872	0.0304964	0.0308262	0.0312105	0.0317816	0.0325376	0.0335467	0.0350081	0.0367965	0.0388497	0.0410013	0.0431899	0.0448617	0.0460001	0.0466418	0.0468421	0.0467625
1580.91	0.0275068	0.027844	0.0280562	0.0282348	0.0284055	0.0285589	0.0287136	0.0288738	0.029003	0.0291358	0.0292897	0.0294564	0.0296151	0.0297363	0.0298165	0.0299679	0.0301043	0.0302477	0.0304074	0.0305133	0.0306309	0.030732	0.0308456	0.0309477	0.0310381	0.0311411	0.0312353	0.0313139	0.0314161	0.0315286	0.0316645	0.0318319	0.0320478	0.0323067	0.0326944	0.0331421	0.0337892	0.0346389	0.0357642	0.0373815	0.0393399	0.0415988	0.0439674	0.0463707	0.0482162	0.0494836	0.0502122	0.0504635	0.0504017
1580.43	0.0282155	0.0285321	0.0287556	0.0289524	0.029146	0.0293236	0.0295066	0.029687	0.029841	0.030002	0.0301761	0.0303793	0.030579	0.0307173	0.0308343	0.0310125	0.0311824	0.031361	0.0315498	0.0316912	0.0318389	0.0319797	0.0321233	0.0322657	0.0323883	0.0325263	0.0326563	0.0327706	0.0329159	0.0330687	0.0332387	0.0334485	0.0337051	0.0340245	0.0344729	0.0349871	0.0357151	0.0366679	0.0379091	0.0396882	0.0418327	0.0443112	0.0469014	0.0495392	0.0515665	0.0529689	0.0537945	0.0541027	0.0540721
1579.94	0.0288391	0.029131	0.0293711	0.0295831	0.0298006	0.02999	0.0302007	0.0303996	0.0305826	0.0307694	0.0309601	0.0312007	0.0314294	0.0315979	0.0317406	0.0319485	0.0321493	0.0323645	0.0325809	0.0327537	0.0329288	0.0331095	0.0332836	0.0334618	0.0336174	0.0337867	0.0339526	0.0341073	0.0342885	0.0344837	0.0347004	0.0349555	0.0352533	0.0356283	0.0361447	0.036715	0.037535	0.0385907	0.0399527	0.0418985	0.0442345	0.0469408	0.0497664	0.0526496	0.0548588	0.0564169	0.0573461	0.057717	0.0577322
1579.46	0.0293949	0.0296635	0.0299087	0.0301354	0.0303768	0.0305817	0.0308183	0.0310274	0.0312352	0.0314441	0.0316521	0.0319252	0.0321857	0.0323727	0.0325497	0.0327829	0.0330095	0.0332572	0.0334985	0.0337093	0.0339086	0.0341236	0.0343253	0.034541	0.0347248	0.0349299	0.0351278	0.0353137	0.0355413	0.0357815	0.0360346	0.0363305	0.0366798	0.0371054	0.0376876	0.0383222	0.0392331	0.0403875	0.041873	0.0439844	0.0465151	0.0494487	0.0525128	0.0556422	0.0580478	0.0597619	0.0608127	0.0612596	0.0613239
1578.98	0.0298869	0.0301416	0.0303924	0.0306312	0.0308886	0.0311156	0.0313656	0.0315856	0.0318181	0.0320438	0.0322728	0.0325719	0.0328639	0.0330712	0.0332675	0.0335284	0.0337747	0.0340536	0.0343148	0.0345549	0.034785	0.03503	0.0352525	0.0355083	0.0357141	0.0359532	0.0361879	0.0364082	0.0366635	0.0369491	0.037235	0.0375782	0.0379703	0.0384479	0.0390925	0.0397918	0.040789	0.0420422	0.043647	0.0459246	0.0486444	0.0517999	0.0550977	0.0584804	0.0610885	0.0629653	0.0641323	0.0646633	0.0647921
1578.5	0.0303282	0.0305832	0.0308364	0.0310826	0.0313579	0.0316026	0.031862	0.0320975	0.032349	0.0325868	0.0328344	0.0331546	0.0334681	0.0336914	0.0339118	0.0341891	0.0344571	0.0347629	0.0350463	0.0353118	0.0355664	0.0358393	0.0360841	0.0363703	0.0366025	0.0368656	0.0371249	0.0373847	0.0376732	0.0379874	0.0383121	0.0386998	0.0391343	0.039659	0.0403558	0.0411162	0.0422008	0.0435444	0.045265	0.0476986	0.0505975	0.0539641	0.0574957	0.0611195	0.0639224	0.0659711	0.0672588	0.0678804	0.068077
1578.02	0.0307369	0.0309807	0.0312446	0.0315023	0.0317893	0.0320465	0.0323138	0.0325634	0.0328312	0.0330825	0.0333423	0.0336777	0.0340105	0.0342521	0.034488	0.0347788	0.0350728	0.0353975	0.0356995	0.0359844	0.0362588	0.036551	0.0368159	0.0371294	0.0373842	0.0376769	0.0379654	0.0382555	0.0385648	0.0389143	0.0392661	0.0396922	0.0401683	0.0407351	0.0414858	0.0422975	0.0434566	0.0448849	0.04671	0.0492903	0.0523597	0.0559208	0.0596686	0.0635167	0.0665202	0.0687249	0.0701392	0.0708556	0.0711228
1577.53	0.0310991	0.0313376	0.0316125	0.0318816	0.0321775	0.0324444	0.0327167	0.0329877	0.0332617	0.0335271	0.033798	0.0341439	0.0344899	0.0347463	0.0349944	0.0352986	0.0356065	0.0359474	0.0362635	0.0365737	0.0368666	0.0371724	0.0374603	0.037799	0.0380689	0.0383895	0.0386937	0.0390094	0.039346	0.0397182	0.0400994	0.0405537	0.0410675	0.0416751	0.0424649	0.0433381	0.044553	0.046058	0.0479791	0.0506902	0.0539098	0.0576401	0.061583	0.0656384	0.0688314	0.0711892	0.0727283	0.0735371	0.0738835
1577.05	0.0314068	0.031648	0.0319295	0.032203	0.0325087	0.0327832	0.0330599	0.0333485	0.0336276	0.0339003	0.0341808	0.0345419	0.0348929	0.0351592	0.0354233	0.0357309	0.0360569	0.0364138	0.0367435	0.0370651	0.0373699	0.0376984	0.037998	0.0383563	0.0386409	0.038981	0.0393179	0.0396417	0.0400043	0.0403979	0.0408026	0.0412839	0.0418358	0.042466	0.0432959	0.0442195	0.045485	0.047055	0.0490464	0.0518736	0.0552244	0.0590987	0.0632104	0.0674529	0.0708107	0.0733124	0.0749703	0.0758811	0.0763046
1576.57	0.0316555	0.0318931	0.0321739	0.0324545	0.032769	0.033044	0.0333313	0.0336321	0.03391	0.0341947	0.0344845	0.0348518	0.0352065	0.0354829	0.035761	0.0360722	0.0364121	0.0367795	0.037121	0.0374547	0.0377697	0.0381125	0.0384262	0.0388047	0.0390989	0.0394572	0.039807	0.0401556	0.0405332	0.0409436	0.0413625	0.0418701	0.0424506	0.0431115	0.0439666	0.0449283	0.0462384	0.0478618	0.0499095	0.0528242	0.056278	0.0602801	0.0645188	0.0689173	0.0724223	0.0750567	0.0768287	0.077834	0.0783333
1576.09	0.0318232	0.032068	0.0323464	0.0326312	0.0329486	0.0332328	0.0335224	0.0338224	0.034103	0.0343954	0.0346903	0.035072	0.0354268	0.0357054	0.035995	0.0363116	0.0366603	0.0370311	0.0373874	0.0377285	0.0380494	0.0384045	0.0387342	0.0391207	0.0394244	0.0397993	0.0401651	0.0405259	0.0409193	0.0413449	0.0417844	0.0423014	0.042905	0.0435929	0.0444705	0.0454593	0.0467997	0.0484611	0.0505589	0.0535356	0.0570645	0.0611627	0.0655006	0.0700248	0.0736424	0.0763904	0.078264	0.0793644	0.0799449
1575.61	0.0319159	0.0321667	0.0324443	0.0327272	0.0330504	0.0333305	0.0336272	0.03393	0.0342013	0.034505	0.0348003	0.0351878	0.0355387	0.0358244	0.0361235	0.0364341	0.0367957	0.0371739	0.037534	0.0378814	0.0382155	0.0385778	0.0389168	0.0393045	0.0396273	0.0400158	0.0403894	0.0407565	0.0411701	0.0416026	0.0420549	0.0425876	0.0432033	0.0439096	0.0448059	0.0458158	0.0471767	0.0488628	0.0509858	0.0540107	0.0575902	0.0617486	0.0661514	0.0707636	0.0744706	0.0773131	0.0792677	0.0804582	0.0811136
1575.12	0.0319262	0.0321894	0.0324608	0.0327467	0.0330647	0.0333449	0.0336424	0.0339429	0.0342152	0.0345203	0.0348146	0.0352026	0.0355573	0.0358472	0.0361429	0.0364583	0.0368238	0.0372021	0.0375704	0.0379249	0.0382638	0.0386283	0.0389768	0.0393683	0.0397008	0.0400973	0.0404798	0.0408533	0.0412737	0.0417246	0.0421786	0.0427258	0.0433502	0.0440732	0.0449769	0.0459961	0.0473808	0.0490758	0.0512153	0.0542587	0.057859	0.0620499	0.0664846	0.0711548	0.0749186	0.0778316	0.0798517	0.0811172	0.0818402
1574.64	0.0318174	0.032087	0.0323605	0.0326473	0.0329565	0.0332396	0.0335358	0.0338311	0.0341067	0.0344078	0.0347054	0.0350888	0.0354408	0.0357368	0.0360317	0.036345	0.036715	0.037096	0.0374662	0.0378263	0.0381675	0.0385332	0.0388927	0.0392874	0.0396244	0.0400316	0.040414	0.0407996	0.041225	0.0416839	0.0421465	0.0426984	0.043332	0.0440645	0.0449719	0.0459986	0.0473883	0.0490871	0.0512249	0.0542678	0.0578684	0.0620594	0.0665051	0.0711964	0.0749975	0.0779477	0.0800223	0.081348	0.082133
1574.16	0.0316232	0.0318992	0.0321756	0.0324611	0.0327664	0.0330473	0.033339	0.0336322	0.0339118	0.0342089	0.0345069	0.0348845	0.0352354	0.0355292	0.0358296	0.0361413	0.0365095	0.0368929	0.0372665	0.0376239	0.0379689	0.0383429	0.0387015	0.0390981	0.0394449	0.0398527	0.0402358	0.0406253	0.0410567	0.0415234	0.0419913	0.0425452	0.0431801	0.043922	0.0448315	0.0458537	0.0472392	0.0489341	0.051061	0.0540875	0.0576654	0.0618377	0.0662683	0.0709527	0.0747579	0.0777288	0.0798424	0.0812203	0.0820556
1573.68	0.0313392	0.0316235	0.0319018	0.0321874	0.0324893	0.0327676	0.0330554	0.0333426	0.0336263	0.0339203	0.0342192	0.0345876	0.0349433	0.0352337	0.0355304	0.035847	0.0362133	0.0365951	0.0369634	0.0373281	0.0376735	0.0380463	0.0384068	0.0388029	0.0391576	0.0395625	0.0399512	0.0403417	0.0407738	0.0412508	0.0417185	0.0422722	0.0429054	0.0436463	0.0445539	0.0455756	0.0469535	0.0486283	0.050739	0.0537364	0.0572769	0.0614103	0.0658037	0.0704552	0.0742503	0.0772226	0.0793611	0.0807706	0.0816483
1573.19	0.030977	0.031265	0.031547	0.0318297	0.0321243	0.0324023	0.0326872	0.0329712	0.0332596	0.0335469	0.0338485	0.0342052	0.034564	0.0348522	0.0351461	0.0354645	0.0358241	0.0362113	0.0365725	0.0369371	0.0372808	0.037655	0.0380167	0.0384093	0.0387659	0.0391737	0.0395624	0.0399534	0.0403858	0.0408604	0.0413331	0.0418869	0.0425163	0.0432483	0.0441579	0.0451679	0.046528	0.0481856	0.0502702	0.0532266	0.0567216	0.0608032	0.0651413	0.0697417	0.0735042	0.0764653	0.0786131	0.0800481	0.0809531
1572.71	0.0305478	0.0308444	0.031128	0.0314051	0.0316933	0.0319716	0.0322547	0.0325334	0.0328203	0.0331056	0.0334038	0.0337547	0.0341124	0.0343973	0.0346852	0.0350051	0.0353631	0.0357445	0.0361072	0.0364605	0.0368079	0.0371832	0.0375366	0.0379292	0.0382881	0.0386909	0.039082	0.0394726	0.0399065	0.0403782	0.0408505	0.0413939	0.0420201	0.0427479	0.0436468	0.0446433	0.045984	0.0476246	0.0496794	0.052586	0.05603	0.0600415	0.0643143	0.0688523	0.07257	0.0755098	0.0776514	0.0790893	0.0800192
1572.23	0.0300667	0.030374	0.0306612	0.0309328	0.0312196	0.0314905	0.0317743	0.032048	0.0323328	0.032614	0.032907	0.0332521	0.0336106	0.0338883	0.03417	0.0344895	0.0348442	0.0352268	0.0355757	0.0359311	0.0362751	0.0366421	0.0369957	0.0373802	0.0377392	0.0381366	0.0385266	0.038917	0.0393462	0.0398105	0.0402835	0.0408176	0.0414363	0.042161	0.0430441	0.0440278	0.0453499	0.0469642	0.0489871	0.0518401	0.0552252	0.059165	0.0633685	0.0678311	0.0714927	0.0743991	0.0765223	0.0779579	0.0788984
1571.75	0.0295501	0.0298735	0.0301607	0.0304224	0.0307093	0.0309837	0.0312633	0.0315334	0.0318131	0.0320892	0.032382	0.0327248	0.0330763	0.0333432	0.0336247	0.0339404	0.0342858	0.0346634	0.0350086	0.0353602	0.0357016	0.0360576	0.0364123	0.0367958	0.037147	0.0375356	0.0379245	0.0383097	0.0387327	0.0391962	0.0396577	0.0401891	0.0407957	0.0415076	0.0423809	0.0433505	0.0446454	0.0462358	0.0482234	0.0510206	0.0543452	0.0582112	0.0623416	0.0667247	0.0703235	0.0731931	0.0752856	0.0767151	0.0776527
1571.27	0.0290136	0.0293388	0.0296262	0.0298896	0.030172	0.0304432	0.0307229	0.0309912	0.0312691	0.0315428	0.0318277	0.0321742	0.0325159	0.0327819	0.0330572	0.0333704	0.0337124	0.034081	0.0344207	0.0347667	0.0351082	0.03545	0.0358066	0.0361763	0.036526	0.0369078	0.0372945	0.0376741	0.0380953	0.038551	0.0389988	0.0395256	0.0401211	0.0408231	0.041683	0.0426393	0.0439063	0.0454686	0.047423	0.0501645	0.0534304	0.0572232	0.0612775	0.0655801	0.0691145	0.0719428	0.0739953	0.0754121	0.0763456
1570.78	0.0284472	0.0287735	0.0290615	0.0293224	0.0296064	0.0298746	0.0301576	0.0304222	0.0306962	0.0309719	0.0312496	0.0315995	0.0319419	0.0322037	0.0324728	0.0327804	0.0331199	0.0334852	0.0338192	0.0341634	0.0344933	0.0348294	0.0351854	0.035547	0.0358877	0.0362728	0.0366494	0.0370284	0.0374383	0.0378864	0.038329	0.0388471	0.039436	0.0401228	0.0409716	0.0419119	0.0431558	0.0446918	0.0466025	0.0492994	0.0525033	0.056224	0.0602042	0.0644329	0.0679072	0.0706898	0.072707	0.0740988	0.0750192
1570.3	0.0278637	0.0281841	0.0284698	0.0287322	0.0290185	0.0292818	0.0295652	0.0298326	0.0301033	0.0303804	0.0306551	0.031011	0.0313431	0.0316093	0.0318732	0.0321771	0.0325151	0.0328742	0.0332065	0.0335439	0.0338711	0.0342032	0.0345511	0.0349108	0.0352474	0.0356233	0.0359896	0.0363658	0.0367708	0.0372159	0.037648	0.0381547	0.0387433	0.0394197	0.0402534	0.0411739	0.042398	0.0439076	0.0457875	0.0484365	0.0515831	0.0552392	0.0591485	0.0633062	0.0667211	0.0694578	0.0714396	0.0728093	0.0737112
1569.82	0.0272702	0.0275864	0.0278696	0.0281367	0.0284221	0.0286777	0.0289634	0.0292335	0.0295026	0.0297805	0.0300516	0.0304115	0.0307375	0.031004	0.0312639	0.0315674	0.0319027	0.0322535	0.032585	0.0329214	0.0332408	0.0335685	0.0339156	0.0342711	0.0345973	0.0349667	0.0353305	0.0357004	0.036101	0.0365376	0.0369641	0.0374649	0.0380449	0.0387051	0.0395271	0.0404349	0.0416379	0.0431239	0.0449768	0.0475797	0.0506715	0.0542719	0.0581135	0.0622064	0.0655734	0.0682582	0.070203	0.0715481	0.0724316
1569.34	0.0266885	0.0270026	0.0272806	0.0275497	0.027839	0.0280917	0.0283735	0.0286477	0.0289109	0.0291872	0.0294544	0.0298168	0.0301304	0.0304051	0.030662	0.0309621	0.0312934	0.0316392	0.0319681	0.0322997	0.0326163	0.0329428	0.0332836	0.0336292	0.0339518	0.0343187	0.0346735	0.0350378	0.0354336	0.0358689	0.0362812	0.036775	0.0373455	0.0379923	0.0388095	0.0396989	0.0408921	0.0423471	0.0441746	0.0467347	0.0497777	0.0533243	0.0571067	0.0611386	0.064455	0.0670922	0.0690068	0.0703244	0.0711887
1568.86	0.02613	0.0264393	0.0267145	0.0269854	0.0272786	0.027524	0.0278077	0.0280873	0.0283434	0.0286217	0.0288843	0.0292446	0.0295494	0.029823	0.0300801	0.0303769	0.0307052	0.0310461	0.0313703	0.0316967	0.0320075	0.0323295	0.0326649	0.0330061	0.0333263	0.0336846	0.0340343	0.0343901	0.034782	0.035212	0.0356128	0.0361001	0.0366605	0.0372982	0.0381011	0.0389744	0.0401535	0.0415862	0.043387	0.0459095	0.0489086	0.0524055	0.0561327	0.0601054	0.0633695	0.0659635	0.0678469	0.0691328	0.0699795
1568.37	0.0255948	0.0259048	0.0261756	0.0264498	0.0267419	0.0269823	0.0272752	0.0275512	0.0278101	0.028081	0.0283411	0.0286954	0.028999	0.0292683	0.0295238	0.0298188	0.0301448	0.030479	0.0308011	0.0311217	0.031423	0.03175	0.0320781	0.0324133	0.0327279	0.0330737	0.0334238	0.033771	0.0341553	0.0345766	0.0349762	0.035451	0.036003	0.0366316	0.0374167	0.0382831	0.0394397	0.0408573	0.0426265	0.0451128	0.0480697	0.0515189	0.0551915	0.0591076	0.0623207	0.0648742	0.066728	0.0679869	0.0688158
1567.89	0.0250846	0.0253862	0.0256578	0.0259326	0.0262197	0.0264667	0.0267564	0.0270343	0.0272944	0.0275604	0.0278292	0.0281728	0.0284752	0.028742	0.0289962	0.0292855	0.0296118	0.0299404	0.0302574	0.0305758	0.0308681	0.0311961	0.0315199	0.031848	0.0321579	0.0324974	0.0328444	0.0331824	0.0335605	0.0339732	0.0343646	0.0348351	0.035374	0.0359915	0.0367621	0.037613	0.0387509	0.0401497	0.0418938	0.044344	0.0472604	0.050661	0.0542755	0.058137	0.0613	0.0638157	0.0656365	0.0668719	0.0676855
1567.41	0.0245887	0.0248796	0.0251497	0.025428	0.0257064	0.0259578	0.0262494	0.0265336	0.026789	0.0270557	0.0273238	0.0276607	0.0279653	0.0282336	0.0284832	0.0287717	0.0290937	0.0294228	0.0297381	0.030044	0.0303411	0.0306661	0.0309818	0.0313059	0.0316085	0.0319495	0.0322864	0.0326191	0.0329873	0.0333903	0.0337751	0.034243	0.034764	0.0353776	0.0361367	0.0369679	0.0380847	0.039459	0.0411784	0.0435917	0.0464647	0.0498131	0.0533673	0.0571752	0.0602838	0.0627602	0.064558	0.0657661	0.0665662
1566.93	0.024107	0.0243874	0.0246565	0.0249367	0.0252093	0.025467	0.0257554	0.0260376	0.0262935	0.0265613	0.0268299	0.0271591	0.0274683	0.0277345	0.0279842	0.0282687	0.0285913	0.0289151	0.0292252	0.0295263	0.0298241	0.0301432	0.0304554	0.0307723	0.0310751	0.031407	0.0317378	0.0320595	0.0324193	0.0328196	0.0331983	0.0336562	0.0341664	0.034765	0.0355093	0.0363263	0.0374198	0.0387697	0.0404605	0.0428299	0.0456558	0.0489463	0.0524351	0.0561822	0.0592352	0.0616725	0.0634434	0.0646314	0.0654208
1566.44	0.0236496	0.0239218	0.0241861	0.0244689	0.0247349	0.0249951	0.0252834	0.0255631	0.0258134	0.0260835	0.0263505	0.0266734	0.0269886	0.0272454	0.02749	0.0277761	0.0280941	0.0284189	0.0287232	0.0290146	0.0293141	0.0296291	0.0299291	0.030242	0.0305392	0.0308666	0.0311884	0.0314968	0.0318509	0.0322423	0.0326095	0.0330609	0.0335607	0.0341491	0.0348722	0.0356687	0.0367411	0.0380637	0.0397187	0.0420375	0.0448091	0.0480308	0.0514516	0.0551251	0.0581132	0.0605056	0.0622478	0.0634144	0.0641952
1565.96	0.0232145	0.0234822	0.023747	0.0240308	0.0242906	0.024557	0.0248413	0.0251122	0.0253608	0.0256298	0.025898	0.0262118	0.0265249	0.026776	0.0270163	0.0272949	0.0276137	0.0279327	0.0282367	0.0285179	0.0288083	0.0291149	0.0294107	0.0297158	0.0300034	0.0303256	0.0306378	0.0309374	0.0312808	0.0316575	0.0320183	0.0324524	0.0329402	0.0335138	0.0342143	0.0349898	0.0360388	0.0373186	0.0389365	0.0412013	0.0439002	0.0470468	0.0503855	0.0539732	0.0568919	0.0592352	0.0609404	0.0620812	0.0628452
1565.48	0.0228007	0.0230677	0.0233291	0.0236175	0.0238733	0.0241353	0.0244222	0.0246829	0.0249293	0.0252009	0.0254665	0.0257762	0.0260823	0.0263276	0.026561	0.0268337	0.0271438	0.0274634	0.0277612	0.0280288	0.0283167	0.0286109	0.0288976	0.0291936	0.0294772	0.0297865	0.030089	0.0303776	0.0307123	0.0310739	0.031418	0.0318392	0.0323081	0.0328609	0.033536	0.0342915	0.035303	0.0365433	0.0381077	0.0403131	0.0429268	0.0459825	0.0492225	0.0527113	0.0555513	0.0578329	0.0594944	0.0606111	0.0613567
1565	0.0223904	0.0226573	0.0229152	0.0232026	0.0234583	0.0237184	0.024006	0.0242629	0.0245015	0.0247768	0.0250349	0.0253459	0.0256419	0.0258871	0.0261123	0.0263794	0.0266803	0.0269941	0.0272875	0.0275479	0.0278268	0.0281127	0.028393	0.0286784	0.0289486	0.0292497	0.0295427	0.0298178	0.0301404	0.0304786	0.0308159	0.0312159	0.0316636	0.0321949	0.0328452	0.0335657	0.0345399	0.0357356	0.0372368	0.0393696	0.0418874	0.0448405	0.047968	0.0513398	0.0540843	0.0562947	0.0579019	0.0589925	0.0597168
1564.52	0.021964	0.0222254	0.0224814	0.0227661	0.0230212	0.023282	0.0235638	0.0238193	0.0240571	0.0243308	0.0245887	0.0248986	0.0251862	0.0254278	0.02565	0.0259149	0.0262036	0.0265139	0.0267954	0.0270529	0.0273281	0.0275974	0.0278724	0.0281482	0.0284102	0.0287041	0.0289799	0.0292413	0.0295558	0.0298725	0.0301971	0.0305766	0.0310062	0.0315132	0.0321241	0.0328175	0.0337459	0.0348938	0.0363264	0.03837	0.0407783	0.0436106	0.0466168	0.0498501	0.052491	0.054619	0.05617	0.0572214	0.0579239
1564.03	0.0215093	0.0217682	0.0220198	0.0222986	0.0225536	0.0228069	0.0230891	0.0233472	0.0235756	0.023847	0.0241036	0.0244128	0.0246969	0.0249389	0.025154	0.0254136	0.0256946	0.0259987	0.0262739	0.0265254	0.0267892	0.0270533	0.0273199	0.027588	0.0278379	0.0281206	0.0283899	0.0286371	0.0289408	0.0292357	0.0295508	0.0299021	0.030317	0.0307907	0.0313688	0.0320361	0.032912	0.0340021	0.0353645	0.0373078	0.0395974	0.0422893	0.0451625	0.0482394	0.0507664	0.0527968	0.0542822	0.0552972	0.0559731
1563.55	0.0210312	0.021283	0.0215329	0.0218018	0.0220527	0.0223075	0.0225845	0.0228375	0.0230608	0.02333	0.0235816	0.0238872	0.024169	0.0244059	0.0246201	0.0248705	0.0251399	0.0254391	0.0257078	0.0259542	0.0262087	0.0264673	0.0267215	0.0269803	0.0272201	0.0274919	0.0277509	0.0279872	0.0282711	0.0285519	0.0288495	0.0291808	0.029571	0.0300194	0.0305641	0.0311922	0.0320171	0.0330446	0.0343297	0.0361664	0.0383284	0.0408695	0.0435895	0.0464979	0.0488979	0.0508247	0.0522371	0.0532078	0.0538585
1563.07	0.0205343	0.0207859	0.0210292	0.0212895	0.021538	0.0217922	0.0220529	0.0223084	0.0225279	0.0227882	0.0230348	0.0233349	0.0236078	0.0238381	0.0240509	0.0242933	0.0245514	0.024843	0.0251038	0.0253384	0.0255853	0.0258359	0.0260781	0.0263302	0.0265541	0.0268123	0.027061	0.0272843	0.0275524	0.0278135	0.0280961	0.0284065	0.0287761	0.0291873	0.0297013	0.0302843	0.0310552	0.0320163	0.0332222	0.0349388	0.0369615	0.0393457	0.0419027	0.0446311	0.0468865	0.0487001	0.0500339	0.0509562	0.0515761
1562.59	0.020022	0.0202766	0.0205186	0.0207698	0.0210164	0.0212648	0.0215148	0.0217702	0.0219863	0.022235	0.0224755	0.0227651	0.0230327	0.0232505	0.0234614	0.023694	0.0239447	0.0242221	0.0244725	0.0246975	0.0249407	0.0251714	0.0254027	0.0256408	0.0258557	0.0260999	0.0263361	0.0265433	0.0267929	0.0270346	0.0272976	0.0275821	0.0279272	0.0283092	0.0287813	0.0293235	0.0300339	0.0309252	0.0320521	0.0336363	0.0355171	0.0377305	0.040112	0.0426518	0.0447566	0.0464552	0.0477008	0.0485708	0.0491586
1562.11	0.0194998	0.0197547	0.0199906	0.020234	0.020478	0.0207269	0.0209678	0.0212172	0.0214247	0.0216688	0.0219025	0.022179	0.022442	0.0226474	0.0228523	0.0230781	0.0233193	0.0235844	0.0238219	0.0240367	0.0242719	0.0244918	0.0247066	0.0249336	0.0251374	0.0253612	0.0255816	0.0257789	0.0260047	0.0262319	0.0264698	0.0267326	0.0270518	0.0273981	0.0278345	0.0283274	0.0289794	0.0297971	0.0308331	0.0322874	0.0340196	0.0360553	0.0382517	0.040598	0.0425437	0.0441143	0.0452782	0.0460875	0.0466338
1561.62	0.0189433	0.0192014	0.0194327	0.0196751	0.019911	0.0201535	0.0203822	0.0206347	0.0208374	0.0210733	0.0212998	0.0215673	0.0218271	0.0220233	0.0222178	0.0224375	0.0226778	0.0229224	0.0231528	0.02336	0.0235807	0.0237858	0.0239914	0.0242029	0.0243951	0.024601	0.0248131	0.02499	0.0251998	0.025409	0.0256282	0.0258681	0.0261566	0.0264654	0.0268657	0.0273114	0.0279029	0.0286501	0.0295927	0.0309107	0.032491	0.0343464	0.0363536	0.0385033	0.0402931	0.0417293	0.0428042	0.0435541	0.0440656
1561.14	0.0183464	0.0185999	0.0188267	0.0190636	0.0192999	0.0195384	0.019756	0.0200086	0.0202059	0.0204327	0.0206574	0.0209139	0.0211684	0.0213564	0.0215442	0.0217581	0.0219928	0.0222243	0.0224421	0.0226427	0.022854	0.0230474	0.0232459	0.0234386	0.0236229	0.0238091	0.0240136	0.0241726	0.0243659	0.0245594	0.0247536	0.0249752	0.0252353	0.0255171	0.0258767	0.0262747	0.026806	0.0274797	0.0283298	0.0295193	0.0309434	0.0326257	0.0344414	0.0363948	0.0380235	0.0393299	0.0403201	0.0410051	0.041478
1560.66	0.0177111	0.0179611	0.0181845	0.0184148	0.0186466	0.0188786	0.0190892	0.0193343	0.0195238	0.0197443	0.0199655	0.0202098	0.0204586	0.0206433	0.0208152	0.021028	0.0212536	0.0214786	0.021688	0.0218785	0.0220811	0.0222614	0.0224479	0.0226317	0.0228036	0.0229805	0.0231707	0.0233132	0.0234898	0.0236697	0.0238429	0.0240458	0.0242775	0.0245283	0.024852	0.0252092	0.0256791	0.0262837	0.0270478	0.0281135	0.0293839	0.0308887	0.0325204	0.0342782	0.0357524	0.0369308	0.037838	0.0384606	0.0388976
1560.18	0.0170462	0.0172972	0.0175184	0.0177354	0.0179648	0.0181833	0.0183899	0.0186246	0.0188118	0.0190176	0.0192381	0.0194685	0.0197122	0.0198862	0.0200414	0.0202564	0.0204655	0.0206856	0.0208795	0.0210638	0.0212556	0.0214281	0.0216005	0.0217712	0.0219349	0.0220998	0.0222747	0.0224057	0.0225664	0.0227268	0.0228827	0.0230726	0.0232729	0.0234997	0.0237891	0.0241029	0.0245189	0.0250587	0.0257345	0.0266765	0.0278067	0.029142	0.0305889	0.032163	0.0334825	0.0345388	0.0353609	0.0359284	0.0363301
1559.7	0.0163664	0.01662	0.016842	0.0170483	0.01727	0.0174815	0.0176797	0.0178993	0.0180877	0.0182772	0.0184919	0.0187117	0.0189376	0.0191069	0.0192465	0.019455	0.0196481	0.0198586	0.0200396	0.0202118	0.0203915	0.0205602	0.0207162	0.0208763	0.021022	0.0211829	0.0213451	0.0214542	0.0216053	0.0217458	0.0218832	0.0220575	0.0222331	0.0224339	0.0226889	0.0229652	0.0233232	0.0237999	0.0243946	0.0252239	0.0262144	0.0273889	0.0286651	0.0300544	0.0312253	0.0321672	0.0329044	0.0334222	0.0337874
1559.21	0.0156762	0.0159305	0.0161506	0.0163556	0.0165614	0.0167685	0.0169589	0.0171667	0.0173506	0.0175305	0.0177325	0.0179418	0.0181516	0.0183129	0.0184387	0.0186432	0.0188194	0.01902	0.0191873	0.0193496	0.0195148	0.0196708	0.0198193	0.0199673	0.020096	0.0202484	0.0203926	0.0204909	0.0206304	0.0207475	0.020868	0.021022	0.0211764	0.0213482	0.0215743	0.0218177	0.0221225	0.0225327	0.0230555	0.0237683	0.024633	0.0256536	0.0267634	0.0279816	0.0290131	0.0298417	0.0304982	0.0309632	0.0312979
1558.73	0.0149617	0.0152138	0.0154282	0.0156273	0.0158249	0.0160296	0.016215	0.0164074	0.0165871	0.0167627	0.0169489	0.0171524	0.0173512	0.0175079	0.0176209	0.0178177	0.0179801	0.0181691	0.018324	0.0184744	0.0186348	0.0187785	0.0189158	0.0190574	0.0191675	0.0193065	0.019438	0.0195283	0.0196526	0.0197509	0.0198565	0.0199957	0.020124	0.0202731	0.0204712	0.0206763	0.0209351	0.0212822	0.0217362	0.0223433	0.0230853	0.0239647	0.0249215	0.0259734	0.0268756	0.0276027	0.0281749	0.0285919	0.0289012
1558.25	0.0142059	0.0144581	0.0146666	0.014862	0.0150466	0.0152428	0.0154281	0.0156073	0.0157792	0.0159543	0.0161258	0.0163239	0.0165114	0.0166702	0.0167752	0.0169611	0.017117	0.0172964	0.0174442	0.0175883	0.0177339	0.0178662	0.0179999	0.0181315	0.0182279	0.0183668	0.0184854	0.0185606	0.0186736	0.018765	0.0188558	0.0189777	0.0190876	0.0192118	0.0193851	0.0195554	0.0197723	0.0200666	0.0204569	0.0209643	0.0215967	0.0223397	0.0231547	0.0240582	0.0248363	0.0254662	0.0259634	0.0263344	0.0266152
1557.77	0.0134104	0.0136594	0.0138536	0.014045	0.014223	0.0144047	0.0145871	0.0147603	0.0149224	0.0150912	0.0152534	0.0154474	0.0156254	0.0157786	0.0158842	0.0160584	0.0162077	0.0163817	0.0165242	0.0166612	0.0167995	0.0169256	0.0170531	0.0171767	0.0172678	0.0173994	0.0175034	0.017576	0.017682	0.017768	0.0178432	0.0179504	0.0180497	0.0181547	0.0183004	0.0184429	0.018629	0.0188743	0.0191998	0.0196238	0.0201563	0.0207812	0.0214646	0.0222322	0.0228962	0.023438	0.0238662	0.0241987	0.0244469
1557.28	0.0125836	0.0128278	0.0130041	0.0131876	0.0133612	0.0135339	0.0137046	0.0138701	0.0140213	0.0141844	0.0143398	0.0145265	0.0147003	0.014847	0.0149466	0.0151117	0.0152566	0.0154247	0.0155591	0.0156906	0.0158253	0.0159414	0.0160693	0.0161886	0.0162762	0.0163933	0.0164939	0.0165604	0.0166631	0.0167391	0.0168085	0.0169047	0.0169949	0.0170808	0.01721	0.0173247	0.0174851	0.0176892	0.0179608	0.0183112	0.0187501	0.0192671	0.0198333	0.0204798	0.02104	0.0215047	0.0218734	0.0221676	0.0223899
1556.8	0.0117447	0.0119912	0.0121473	0.0123219	0.0124877	0.0126482	0.0128092	0.0129656	0.0131125	0.013267	0.0134181	0.0135909	0.0137554	0.0138876	0.0139896	0.0141438	0.0142873	0.0144431	0.014574	0.0146977	0.0148246	0.0149352	0.015058	0.0151733	0.0152583	0.0153626	0.0154624	0.015524	0.0156191	0.0156913	0.0157528	0.0158397	0.0159226	0.0159932	0.0161075	0.0162004	0.0163366	0.0165039	0.0167232	0.017008	0.0173653	0.017794	0.0182541	0.0187872	0.0192533	0.0196494	0.0199663	0.0202235	0.0204245
1556.32	0.0109108	0.0111498	0.0112978	0.0114634	0.0116221	0.0117807	0.0119279	0.0120784	0.0122166	0.01236	0.0125046	0.0126642	0.0128198	0.0129457	0.0130419	0.0131833	0.0133188	0.0134665	0.0135947	0.0137127	0.0138376	0.0139318	0.0140508	0.0141589	0.0142428	0.0143383	0.0144345	0.014489	0.0145743	0.01464	0.0146991	0.0147706	0.0148493	0.0149106	0.0150054	0.0150766	0.0151941	0.0153274	0.0155	0.0157294	0.0160138	0.0163574	0.0167278	0.0171554	0.01754	0.0178752	0.0181414	0.0183695	0.0185506
1555.84	0.0100822	0.0103129	0.0104527	0.0106095	0.0107668	0.0109183	0.0110572	0.0112024	0.0113368	0.0114711	0.0116128	0.0117667	0.0119079	0.0120297	0.0121199	0.0122555	0.0123824	0.0125227	0.0126454	0.0127497	0.012872	0.0129613	0.0130709	0.0131738	0.0132546	0.0133475	0.0134331	0.0134827	0.01356	0.0136171	0.0136726	0.013735	0.0138045	0.0138561	0.0139351	0.0139878	0.0140837	0.0141879	0.0143203	0.0144976	0.014718	0.0149839	0.0152713	0.015611	0.0159214	0.0161953	0.0164242	0.01662	0.0167779
1555.36	0.0092419	0.00946572	0.00960646	0.0097548	0.00990668	0.0100567	0.0101853	0.0103284	0.0104604	0.0105887	0.0107296	0.0108733	0.0110047	0.0111244	0.0112171	0.0113474	0.0114685	0.0116016	0.0117185	0.0118196	0.01194	0.0120188	0.0121234	0.0122181	0.0123006	0.012384	0.012469	0.0125145	0.0125822	0.012635	0.0126853	0.0127424	0.0128014	0.0128457	0.0129104	0.0129533	0.0130278	0.013107	0.0132042	0.0133313	0.0134974	0.0136961	0.0139163	0.0141729	0.014418	0.0146411	0.0148279	0.0149972	0.0151395
1554.87	0.0083934	0.00860086	0.00874461	0.00888242	0.00902988	0.00917558	0.00930079	0.00944165	0.00956797	0.00969218	0.00982631	0.00997067	0.0100973	0.0102158	0.0103082	0.0104343	0.0105515	0.0106776	0.0107959	0.0108928	0.0110094	0.0110894	0.0111832	0.01128	0.0113602	0.0114423	0.0115205	0.011566	0.0116346	0.01168	0.0117296	0.0117822	0.0118331	0.0118727	0.0119288	0.011965	0.0120174	0.0120799	0.0121469	0.0122383	0.0123559	0.0124931	0.0126556	0.0128373	0.0130273	0.0132127	0.0133586	0.0135092	0.013633
1554.39	0.00753612	0.00772915	0.00786801	0.00800209	0.00814276	0.00828246	0.00840299	0.00853764	0.00865824	0.00877848	0.00890637	0.00905086	0.00916912	0.00928704	0.00937809	0.00950139	0.0096149	0.00973598	0.0098513	0.00995304	0.0100665	0.010143	0.0102355	0.0103271	0.0104095	0.0104918	0.0105741	0.010616	0.0106786	0.0107253	0.0107759	0.0108272	0.0108759	0.0109127	0.0109619	0.0109954	0.0110332	0.0110833	0.0111284	0.011187	0.0112623	0.0113593	0.0114729	0.0115981	0.0117403	0.0118874	0.012005	0.0121388	0.0122531
1553.91	0.00669353	0.00686775	0.00700627	0.00713084	0.00726032	0.0073981	0.00751155	0.00764068	0.00775662	0.00787112	0.00798902	0.00812396	0.00823162	0.00835012	0.0084398	0.00855999	0.00867268	0.00878782	0.00889678	0.00899801	0.00910866	0.00918892	0.00927045	0.00936096	0.00944128	0.00952303	0.00960737	0.00964932	0.00971167	0.00976394	0.00981036	0.00986006	0.00990719	0.00993978	0.00999055	0.0100222	0.0100474	0.0100894	0.0101186	0.0101569	0.0102056	0.0102648	0.0103329	0.0104179	0.0105239	0.0106354	0.0107367	0.0108549	0.0109549
1553.43	0.00588048	0.00605251	0.00617832	0.00630082	0.00641847	0.00655131	0.00665675	0.00677948	0.00688737	0.00700097	0.00710844	0.00722778	0.00732886	0.00744143	0.0075264	0.00763758	0.00774672	0.00785414	0.00795646	0.00805652	0.00816084	0.00823912	0.00831795	0.00840346	0.00848023	0.00856143	0.00864146	0.00868379	0.0087453	0.00879939	0.00884099	0.00888996	0.00893418	0.00896608	0.00901741	0.00904452	0.00906382	0.00910344	0.00912136	0.00914284	0.00916122	0.00919478	0.00923037	0.00928599	0.00935808	0.00944492	0.00953148	0.00962945	0.009726
1552.95	0.00511341	0.0052803	0.00539943	0.00551744	0.00562659	0.00575344	0.00585448	0.00596441	0.00606962	0.00617722	0.00627415	0.00638427	0.00647967	0.0065884	0.00666397	0.00676782	0.00687216	0.00697272	0.00706075	0.0071598	0.00725816	0.00733247	0.00740785	0.00748453	0.00755823	0.00763525	0.00771359	0.00775269	0.0078135	0.00786621	0.00790674	0.00795211	0.00799241	0.00802125	0.0080699	0.00809406	0.00810853	0.00814439	0.00815355	0.00815756	0.00815619	0.00816801	0.00817722	0.00820435	0.00825533	0.00831608	0.00839017	0.00847812	0.00856385
1552.46	0.00438774	0.00454651	0.00466255	0.00477756	0.00487843	0.00499837	0.00509812	0.00519691	0.0052997	0.00540491	0.00549221	0.00559227	0.00568762	0.00579041	0.00586214	0.00595709	0.00605413	0.00615019	0.00623067	0.00632471	0.00641931	0.00648687	0.00656008	0.00663476	0.00670453	0.00677365	0.00684873	0.00688691	0.00694253	0.00699394	0.00702864	0.00707552	0.00711103	0.00713743	0.00718002	0.00720224	0.00721237	0.00723919	0.00724175	0.00723317	0.00721861	0.00721103	0.00719622	0.00720835	0.00723332	0.00727567	0.00733605	0.00740994	0.00749218
1551.98	0.00370338	0.00385301	0.00396147	0.0040724	0.00416792	0.00427436	0.00436857	0.0044638	0.00455874	0.00466821	0.0047458	0.00484166	0.00493938	0.00503674	0.00510646	0.00519301	0.00528592	0.00537404	0.00545859	0.00554212	0.0056315	0.00569857	0.00577155	0.00583821	0.0059072	0.00597503	0.00604771	0.00608554	0.00613806	0.00618707	0.00621784	0.00626426	0.00630249	0.00632362	0.00636912	0.00637873	0.00638967	0.00641241	0.00640942	0.00638951	0.00636493	0.00634537	0.00630847	0.00630844	0.00631477	0.00634318	0.00639695	0.00645148	0.0065299
1551.5	0.00305234	0.00319263	0.00329072	0.00339736	0.00348677	0.00358336	0.00367181	0.00376002	0.00385027	0.00395646	0.00402859	0.00411899	0.00421819	0.00430897	0.0043802	0.00445876	0.00454789	0.00463648	0.00471311	0.00478863	0.00488137	0.00494956	0.00501541	0.00508226	0.00514887	0.00521198	0.00528607	0.00532444	0.00537652	0.00542415	0.00545723	0.00550431	0.00553977	0.00556049	0.005607	0.00561393	0.00562511	0.00565101	0.00564189	0.00561549	0.00558475	0.00555824	0.00550704	0.00549374	0.00548872	0.00550739	0.00555443	0.00560184	0.00567582
1551.02	0.00244986	0.00257631	0.00266889	0.00276849	0.00284829	0.00293873	0.00302045	0.00309801	0.00318203	0.00328208	0.00334834	0.00342922	0.00352912	0.00360973	0.00367852	0.00375551	0.00383744	0.0039262	0.00399439	0.00406495	0.00414841	0.00421865	0.00428275	0.00434873	0.00441662	0.0044718	0.00454873	0.00458871	0.00463747	0.00469036	0.00471688	0.00477036	0.00480882	0.00483026	0.00487388	0.00488007	0.00489548	0.00492094	0.00491583	0.00488309	0.00485408	0.00481984	0.00476232	0.00474117	0.00473408	0.00474819	0.00478364	0.00482777	0.004898
1550.53	0.00191436	0.00203333	0.00211411	0.00220445	0.00227613	0.00235496	0.00243136	0.00250336	0.00257605	0.00266987	0.0027298	0.00280143	0.00289132	0.00296373	0.00302795	0.00309775	0.00317588	0.00325705	0.00331873	0.00338199	0.00345451	0.00351984	0.00358426	0.00364562	0.00371204	0.00376657	0.00384071	0.00387816	0.0039222	0.00397565	0.0039959	0.00405076	0.00409523	0.00411367	0.00415985	0.00416238	0.00418326	0.00420929	0.004202	0.00416989	0.00414197	0.00410921	0.0040494	0.00402263	0.00401511	0.00402309	0.00405666	0.00409582	0.00416817
1550.05	0.00145577	0.00156383	0.00163808	0.00172188	0.001781	0.00185491	0.00192114	0.00199117	0.00205394	0.00213843	0.00218801	0.00225149	0.00233061	0.00239337	0.00245144	0.00251726	0.00258701	0.00266385	0.00270922	0.00276306	0.00282992	0.00289168	0.00294866	0.00300605	0.00306368	0.00311389	0.00317967	0.00321446	0.00325054	0.00330571	0.00332336	0.00337526	0.00341593	0.0034349	0.00347825	0.00347725	0.00350425	0.00352351	0.00351778	0.00348432	0.00345622	0.00342434	0.00336423	0.00334031	0.00333083	0.00333687	0.00336454	0.00340327	0.00347353
1549.57	0.00106615	0.00116773	0.00123194	0.00131463	0.00135866	0.00143052	0.00148226	0.00155208	0.00160799	0.0016871	0.00172765	0.00178377	0.00185345	0.00190591	0.00196196	0.00201682	0.00208232	0.00214906	0.00218744	0.00223275	0.0022878	0.00234132	0.00239501	0.00244481	0.00249607	0.00253763	0.00260614	0.0026266	0.0026627	0.00270998	0.00272242	0.002771	0.00281011	0.00282029	0.00285981	0.00285803	0.00287835	0.00289917	0.00289043	0.00285769	0.00283022	0.00279372	0.00273797	0.00271258	0.0027018	0.00270149	0.00272857	0.00276348	0.00282786
1549.09	0.00073248	0.000823378	0.000878695	0.000954617	0.000996876	0.0010608	0.00110277	0.00116856	0.00122154	0.00128977	0.00132365	0.00137852	0.00143932	0.00148776	0.00153912	0.00158667	0.00164689	0.00171123	0.00174167	0.00177773	0.00182707	0.00187597	0.0019228	0.00196615	0.00201196	0.00205293	0.00211558	0.00212349	0.00215933	0.00220043	0.00221357	0.00225317	0.00228762	0.00229655	0.00232915	0.00232506	0.00234063	0.00235794	0.00234924	0.00231258	0.0022865	0.00224961	0.00219764	0.0021721	0.00215708	0.00215719	0.00217537	0.00220477	0.002265
1548.61	0.000442403	0.000517344	0.000565563	0.000633599	0.000668943	0.000725099	0.000761701	0.000820314	0.000871504	0.000930677	0.000960837	0.00100981	0.00106709	0.00110869	0.00115738	0.00120241	0.00126004	0.00131891	0.00134526	0.00137807	0.00141933	0.00146462	0.00150882	0.00154572	0.00159378	0.00163211	0.00168572	0.00169255	0.00172276	0.00176056	0.00177234	0.00181337	0.00183832	0.00184801	0.00187651	0.00187389	0.00188723	0.00190254	0.001895	0.00185882	0.00183245	0.00179561	0.00175375	0.00172429	0.00170641	0.00170539	0.00172141	0.00174774	0.00179675
1548.12	0.0001859	0.000251392	0.000294729	0.000353012	0.000380956	0.000427512	0.000458307	0.000505714	0.000553779	0.000603613	0.000633609	0.000678027	0.000721829	0.000763662	0.000803613	0.000843615	0.000896792	0.000950266	0.000975119	0.00101096	0.00104209	0.00108533	0.00112712	0.00115999	0.00120547	0.00124131	0.00128516	0.00129377	0.00132775	0.00136136	0.00137299	0.00141497	0.00143416	0.00145085	0.00147524	0.00147264	0.00148659	0.00150373	0.0015003	0.00146837	0.00144162	0.00140995	0.00137544	0.00134769	0.00133284	0.00132911	0.00134493	0.00136603	0.00140884
1547.64	-1.19462e-05	4.15817e-05	7.44105e-05	0.000126174	0.000148972	0.000184028	0.000205591	0.000248834	0.000290581	0.000326569	0.000351955	0.000387886	0.000422277	0.00045643	0.000488706	0.000524705	0.000568935	0.000611229	0.000635611	0.000672033	0.00069958	0.00073206	0.000769307	0.000800343	0.000841168	0.000872467	0.000911825	0.000922518	0.000950027	0.000982159	0.000991385	0.00102758	0.00105369	0.00106955	0.00109716	0.00109237	0.00110874	0.00112602	0.00112754	0.00110086	0.00108351	0.00105447	0.00103414	0.00101055	0.000991829	0.000993088	0.00100631	0.00102893	0.00106403
1547.16	-0.000136376	-9.27283e-05	-6.58044e-05	-2.43371e-05	-7.64287e-06	2.11179e-05	3.33123e-05	6.544e-05	9.64938e-05	0.000126835	0.000144378	0.000172132	0.000193166	0.000222021	0.0002442	0.000273267	0.000300739	0.00033594	0.000358479	0.000386753	0.000409399	0.000431326	0.000459474	0.000487273	0.000524761	0.000541274	0.000579454	0.000586981	0.000608147	0.00063303	0.000646076	0.000677632	0.000697582	0.0007158	0.000737658	0.000737394	0.000750384	0.000768928	0.000772658	0.000753638	0.000739594	0.000717698	0.000704118	0.000689284	0.000670429	0.000676993	0.000693222	0.000708511	0.000741946
1546.68	-0.000185472	-0.000149343	-0.00012463	-9.4102e-05	-8.81843e-05	-6.37951e-05	-5.40404e-05	-3.11829e-05	-1.062e-05	1.01033e-05	2.17564e-05	4.20525e-05	5.31417e-05	7.49712e-05	8.34417e-05	0.000107246	0.000123604	0.000145586	0.000166301	0.000183268	0.000196259	0.000211312	0.000231061	0.000254433	0.00027689	0.000288672	0.00031682	0.000320328	0.000334309	0.000353105	0.000362184	0.000385613	0.00040025	0.000415932	0.000431112	0.000431566	0.000442577	0.000453965	0.000459715	0.000443068	0.000434207	0.00042075	0.000407432	0.000399992	0.000384486	0.000391678	0.000404843	0.000413005	0.000447934
1546.2	-0.000165775	-0.000142779	-0.000125147	-0.000102593	-0.000101393	-8.11944e-05	-7.70077e-05	-6.24783e-05	-4.33534e-05	-3.44859e-05	-2.63106e-05	-1.17317e-05	-9.49754e-06	6.0735e-06	9.90361e-06	2.23778e-05	3.21872e-05	4.60924e-05	5.65262e-05	6.81944e-05	7.37709e-05	8.0775e-05	9.3838e-05	0.000106544	0.000124105	0.00012624	0.000139977	0.000142003	0.000150889	0.000161588	0.000167208	0.000179855	0.000187507	0.000196393	0.000209961	0.00020475	0.00021064	0.000217361	0.000219595	0.00021046	0.000200815	0.000190885	0.000180642	0.000175279	0.0001636	0.000168713	0.000177314	0.000182355	0.000209196
1545.71	-0.000103401	-8.59966e-05	-7.61399e-05	-6.90356e-05	-6.37929e-05	-5.77077e-05	-5.21691e-05	-4.23655e-05	-3.53875e-05	-3.2736e-05	-2.65688e-05	-1.8468e-05	-1.65825e-05	-1.01604e-05	-8.85816e-06	-4.825e-06	-1.29688e-07	5.15666e-06	1.29817e-05	1.83522e-05	2.06517e-05	2.2545e-05	3.01703e-05	3.72198e-05	4.01436e-05	4.12451e-05	4.62503e-05	4.76321e-05	5.30013e-05	5.56885e-05	5.79668e-05	6.0673e-05	6.38917e-05	6.76329e-05	7.54787e-05	6.80851e-05	7.07257e-05	7.17535e-05	7.44084e-05	6.59889e-05	6.24904e-05	5.45301e-05	4.99571e-05	4.44769e-05	3.92946e-05	3.91708e-05	4.45228e-05	4.54665e-05	5.80098e-05
1545.23	0	0	0	0	0	0	0	0	0	0	0	0	0	0	0	0	0	0	0	0	0	0	0	0	0	0	0	0	0	0	0	0	0	0	0	0	0	0	0	0	0	0	0	0	0	0	0	0	0
H-DNA	Temperature (oC)
Frequency (cm-1)	4.3675	7.1896	10.0117	12.8338	15.6559	18.478	21.3001	24.1222	26.9443	29.7664	32.5885	35.4106	38.2327	41.0548	43.8769	46.699	49.5211	52.3432	55.1653	57.9874	60.8095	63.6316	66.4537	69.2758	72.0979	74.92	77.7421	80.5642	83.3863	86.2084	89.0305	91.8526	94.6747	97.4968	100.319
1749.39	-8.44398e-05	-8.41998e-05	-8.35998e-05	-8.21999e-05	-0.00010724	-9.37599e-05	-0.00011908	-0.00010724	-9.31999e-05	-0.00010484	-0.00011688	-0.00011584	-0.0001408	-0.0001274	-0.000137	-0.00012192	-0.00014612	-0.00014408	-0.00014244	-0.00013996	-0.00012488	-0.00011028	-9.53999e-05	-0.00010636	-9.208e-05	-6.488e-05	-6.4e-05	-4.996e-05	-2.208e-05	-1.932e-05	9.16001e-06	3.78e-05	6.584e-05	8.292e-05	0.00013232
1748.91	-0.00011688	-0.0001034	-0.0001152	-0.0001124	-0.00014948	-0.00014852	-0.00016016	-0.00012348	-0.0001084	-0.00013168	-0.00014276	-0.00015368	-0.0001906	-0.0001898	-0.000196	-0.00020484	-0.00021424	-0.00022316	-0.00023288	-0.00024092	-0.00022376	-0.00022056	-0.0002038	-0.00021272	-0.00021016	-0.00019476	-0.00018	-0.00016492	-0.00014816	-0.00011664	-9.868e-05	-6.74e-05	-3.732e-05	9.83997e-06	8.26398e-05
1748.43	-8.43195e-05	-9.65995e-05	-9.47995e-05	-9.05996e-05	-0.00012672	-0.00012528	-0.00013624	-8.77196e-05	-5.85996e-05	-8.05196e-05	-9.06396e-05	-0.00010052	-0.0001364	-0.0001482	-0.000164	-0.00018376	-0.00019136	-0.00022424	-0.00023232	-0.00023788	-0.00025764	-0.00026584	-0.0002472	-0.00026708	-0.00027624	-0.00025964	-0.00027	-0.00025388	-0.00024824	-0.00021396	-0.00021952	-0.0001986	-0.00016648	-0.00015424	-7.10403e-05
1747.94	-5.17603e-05	-6.38003e-05	-6.14003e-05	-5.58003e-05	-0.00010396	-8.90403e-05	-0.00011232	-5.19603e-05	-3.48003e-05	-4.23603e-05	-3.85203e-05	-2.13603e-05	-6.92003e-05	-8.06003e-05	-9.30002e-05	-0.00011068	-0.00011648	-0.00013432	-0.00016676	-0.00016984	-0.00020052	-0.00019412	-0.0001996	-0.00021744	-0.00023832	-0.00023352	-0.000243	-0.00023884	-0.00024432	-0.00022028	-0.00023636	-0.0002388	-0.00021764	-0.00021432	-0.00018572
1747.46	-5.82002e-05	-5.70002e-05	-5.40002e-05	-6.00002e-05	-0.0001072	-9.18002e-05	-0.0001274	-6.82002e-05	-3.70002e-05	-3.02002e-05	-3.84001e-05	-7.20014e-06	-4.10001e-05	-3.90001e-05	-4.80001e-05	-5.06001e-05	-4.16001e-05	-7.04001e-05	-7.52001e-05	-8.88001e-05	-0.0001044	-9.64001e-05	-8.70001e-05	-0.0001158	-0.0001354	-0.0001164	-0.000138	-0.0001328	-0.0001234	-0.0001226	-0.0001232	-0.000123	-0.0001128	-0.0001314	-0.0001184
1746.98	-0.00011664	-0.0001022	-9.86e-05	-9.02e-05	-0.00014944	-0.00013356	-0.00016848	-0.00012344	-9.12e-05	-9.604e-05	-9.028e-05	-5.804e-05	-9.08e-05	-7.54e-05	-6.8e-05	-6.852e-05	-4.472e-05	-5.848e-05	-6.164e-05	-4.676e-05	-7.328e-05	-3.768e-05	-2.64e-05	-2.716e-05	-3.248e-05	-1.228e-05	-7.00001e-06	1.224e-05	1.052e-05	5.308e-05	5.496e-05	5.78e-05	7.004e-05	5.552e-05	9.192e-05
1746.5	-0.00018808	-0.0001734	-0.0001692	-0.0001594	-0.00021768	-0.00020132	-0.00024856	-0.00020468	-0.0001714	-0.00016188	-0.00015516	-0.00012188	-0.0001536	-0.0001508	-0.00014	-0.00012544	-0.00011284	-0.00011156	-0.00010008	-8.27199e-05	-8.11599e-05	-5.69599e-05	-1.77999e-05	-3.51995e-06	5.44004e-06	3.984e-05	4.6e-05	7.928e-05	0.00010544	0.00015076	0.00016812	0.0001866	0.00022688	0.00022944	0.00030224
1746.02	-0.00024652	-0.0002186	-0.0002268	-0.0002286	-0.00027292	-0.00026908	-0.00031564	-0.00025992	-0.0002256	-0.00021472	-0.00020704	-0.00018572	-0.0002034	-0.0002132	-0.000212	-0.00018236	-0.00018096	-0.00017764	-0.00017752	-0.00014468	-0.00014104	-0.00011524	-8.71999e-05	-5.78799e-05	-4.76399e-05	-1.20399e-05	2.10001e-05	4.23201e-05	8.33601e-05	0.00014444	0.00016428	0.0002114	0.00026672	0.00028636	0.00039556
1745.53	-0.00023996	-0.0002248	-0.0002454	-0.0002458	-0.00028916	-0.00028484	-0.00031772	-0.00026316	-0.0002278	-0.00021556	-0.00020692	-0.00017156	-0.0002142	-0.0002106	-0.000219	-0.00021328	-0.00021008	-0.00020472	-0.00020296	-0.00019364	-0.00020092	-0.00016052	-0.0001306	-0.00012524	-0.00010072	-6.39199e-05	-4.29999e-05	-4.66399e-05	9.28009e-06	6.01201e-05	9.544e-05	0.0001322	0.00018956	0.00021328	0.00033288
1745.05	-0.0001944	-0.000192	-0.000199	-0.000211	-0.0002534	-0.0002616	-0.0002808	-0.0002274	-0.000178	-0.0001644	-0.0001678	-0.0001314	-0.00016	-0.000169	-0.000161	-0.0001532	-0.0001612	-0.0001668	-0.0001894	-0.0001646	-0.0001828	-0.0001538	-0.000135	-0.0001276	-0.0001148	-0.0001028	-8.10001e-05	-8.36001e-05	-2.58001e-05	1.79995e-06	2.66e-05	4e-05	9.94e-05	0.0001012	0.0002182
1744.57	-0.00012284	-0.0001332	-0.0001526	-0.0001502	-0.00019164	-0.00018636	-0.00023088	-0.00017864	-0.0001542	-0.00011324	-8.96802e-05	-6.52402e-05	-0.0001058	-0.0001014	-7.70001e-05	-8.01201e-05	-8.63201e-05	-7.68801e-05	-9.78401e-05	-8.35601e-05	-0.00011268	-6.90801e-05	-6.14001e-05	-6.49601e-05	-5.08801e-05	-5.06801e-05	-2.80001e-05	-2.956e-05	1.712e-05	4.748e-05	4.876e-05	6.48e-05	0.00011324	0.00010612	0.00018152
1744.09	-0.00010328	-0.0001134	-0.0001192	-0.0001154	-0.00015588	-0.00015012	-0.00019396	-0.00015588	-0.0001304	-8.808e-05	-6.356e-05	-3.808e-05	-6.46e-05	-5.98e-05	-1.9e-05	-7.04003e-06	-1.144e-05	3.99758e-08	-1.928e-05	-2.52002e-06	-3.56002e-06	2.864e-05	5.12e-05	4.968e-05	6.504e-05	6.644e-05	0.000103	8.948e-05	0.00013804	0.00017116	0.00018792	0.0001806	0.00023108	0.00021504	0.00031384
1743.6	-0.00013572	-0.0001326	-0.0001378	-0.0001066	-0.00015912	-0.00013988	-0.00017004	-0.00015912	-0.0001326	-0.00010192	-7.64399e-05	-2.39199e-05	-6.23999e-05	-5.71999e-05	8.2125e-11	2.70401e-05	2.44401e-05	5.09601e-05	4.62801e-05	5.25201e-05	5.35601e-05	0.00011336	0.0001248	0.00013832	0.00016796	0.00017056	0.000221	0.00022152	0.00027196	0.00032084	0.00034008	0.0003484	0.00040092	0.00041496	0.00052416
1743.12	-0.00018116	-0.0001778	-0.0001824	-0.0001628	-0.00020136	-0.00018164	-0.00019812	-0.00017536	-0.0001478	-0.00011576	-8.93198e-05	-4.87598e-05	-8.61998e-05	-8.05998e-05	-6.99981e-06	9.12018e-06	8.32017e-06	3.68802e-05	4.68401e-05	5.55601e-05	7.16801e-05	0.00013308	0.0001594	0.00016196	0.00020588	0.00023568	0.000261	0.00027556	0.00034088	0.00040552	0.00044024	0.0004512	0.00053176	0.00056288	0.00069548
1742.64	-0.0002136	-0.00021	-0.000201	-0.000167	-0.0002306	-0.0002104	-0.0002132	-0.0001916	-0.00015	-0.0001296	-0.0001022	-6.05996e-05	-8.39997e-05	-9.09997e-05	-1.39997e-05	-8.79971e-06	-7.79973e-06	2.28003e-05	2.14002e-05	3.26002e-05	6.38002e-05	0.0001008	0.000129	0.0001596	0.0001918	0.0002228	0.000249	0.0002776	0.0003448	0.0003992	0.0004364	0.000476	0.0005456	0.0006068	0.0007628
1742.16	-0.00019404	-0.0001902	-0.0001806	-0.0001582	-0.00023384	-0.00018716	-0.00020228	-0.00016884	-0.0001262	-0.00010444	-7.60803e-05	-3.34403e-05	-6.88003e-05	-6.24003e-05	1.79997e-05	-7.20251e-07	2.07976e-06	2.17198e-05	2.19598e-05	4.86398e-05	5.59198e-05	9.45198e-05	0.0001116	0.00014424	0.00016472	0.00020992	0.000224	0.00025364	0.00030972	0.00036688	0.00039356	0.0004358	0.00050744	0.00057272	0.00071312
1741.68	-9.64802e-05	-0.0001054	-0.0001082	-7.14002e-05	-0.00014608	-0.00011192	-0.00012636	-0.00010708	-7.64002e-05	-5.32802e-05	-2.39602e-05	1.97198e-05	-1.60017e-06	-7.80017e-06	7.59998e-05	5.93599e-05	7.69599e-05	7.26399e-05	7.45199e-05	9.06799e-05	0.00010004	0.00014024	0.0001592	0.00018088	0.00018964	0.00023604	0.000238	0.00025568	0.00031364	0.00037356	0.00038972	0.0004216	0.00048228	0.00053864	0.00066344
1741.19	-2.49201e-05	-2.06001e-05	-9.80006e-06	1.53999e-05	-4.53201e-05	-1.06801e-05	-2.44401e-05	-1.93201e-05	2.53999e-05	2.38799e-05	5.41599e-05	9.88799e-05	7.86e-05	8.58e-05	0.000173	0.00014544	0.00017784	0.00017556	0.00017908	0.00019772	0.00020916	0.00026396	0.0002588	0.00028252	0.00029256	0.00032716	0.00033	0.00034872	0.00039556	0.00044524	0.00046388	0.0004854	0.00054812	0.00059556	0.00070476
1740.71	3.36401e-05	3.82001e-05	4.96001e-05	0.0001022	6.84401e-05	9.05601e-05	9.04801e-05	8.14401e-05	8.82001e-05	0.00010104	0.00013228	0.00016504	0.0001588	0.0001794	0.00027	0.00024452	0.00029172	0.00030448	0.00030964	0.00033076	0.00034428	0.00038768	0.0003974	0.00042316	0.00043448	0.00047028	0.000461	0.00048076	0.00052948	0.00058192	0.00060304	0.0006402	0.00070496	0.00074348	0.00086308
1740.23	2.72002e-05	4.50002e-05	7.00002e-05	0.000124	0.0001172	0.0001528	0.0001664	0.0001432	0.000138	0.0001522	0.0001974	0.0002182	0.000213	0.000234	0.000341	0.0003306	0.0003796	0.0003944	0.0004012	0.0004248	0.0004664	0.0004854	0.00051	0.0005378	0.0005504	0.0005744	0.000579	0.0005998	0.0006504	0.0007056	0.0007422	0.000769	0.0008488	0.0009174	0.0010474
1739.75	7.7604e-06	2.58004e-05	5.14004e-05	0.0001198	0.00011396	0.00015004	0.00017732	0.00016596	0.0001618	0.00017736	0.00021052	0.00024536	0.0002412	0.0002626	0.00036	0.00036468	0.00041548	0.00044532	0.00045376	0.00047984	0.00051052	0.00054412	0.0005706	0.00060044	0.00061432	0.00063952	0.000658	0.00066684	0.00071932	0.00077728	0.00081636	0.0008718	0.00096664	0.00102632	0.00119272
1739.27	1.43196e-05	3.25996e-05	5.87996e-05	0.0001156	9.77196e-05	0.00013428	0.00014924	0.00016272	0.0001726	0.00018952	0.00022364	0.00025952	0.0002564	0.0002782	0.000379	0.00038576	0.00043836	0.00047024	0.00045432	0.00048288	0.00051564	0.00055084	0.0005922	0.00059808	0.00061324	0.00065264	0.000672	0.00068188	0.00074924	0.00080996	0.00085152	0.0008966	0.00099348	0.00105724	0.00122104
1738.78	5.98798e-05	6.53998e-05	9.21998e-05	0.0001374	0.00010748	0.00013152	0.00013416	0.00015948	0.0001704	0.00021468	0.00023676	0.00028668	0.0002846	0.0003068	0.000398	0.00040684	0.00043524	0.00046916	0.00046788	0.00048592	0.00052076	0.00055756	0.0005878	0.00062172	0.00062516	0.00066576	0.000686	0.00069692	0.00075316	0.00080364	0.00087368	0.0009084	0.00100732	0.00106216	0.00122336
1738.3	0.00015744	0.0001632	0.0001776	0.0002112	0.00015624	0.00018076	0.00014508	0.00015624	0.0002072	0.00026584	0.00028888	0.00033984	0.0003258	0.0003484	0.000443	0.00045392	0.00047112	0.00050708	0.00050744	0.00051496	0.00055188	0.00059028	0.0006354	0.00065836	0.00066308	0.00070488	0.000726	0.00073796	0.00080908	0.00086232	0.00090884	0.0009462	0.00103416	0.00108008	0.00123868
1737.82	0.000229	0.000261	0.000263	0.000285	0.000231	0.000256	0.000208	0.000218	0.00027	0.00033	0.000354	0.000406	0.000393	0.000416	0.000501	0.00054	0.000559	0.000584	0.000573	0.000583	0.000622	0.000662	0.000709	0.000734	0.000753	0.000796	0.000805	0.000844	0.000904	0.00096	0.001009	0.001049	0.001139	0.001202	0.001345
1737.34	0.00028756	0.0003198	0.0003224	0.0003718	0.00030576	0.00033124	0.00028392	0.00029276	0.0003458	0.00040716	0.00044512	0.00049816	0.0004862	0.0004966	0.000598	0.00062608	0.00065988	0.00068692	0.00066456	0.00070304	0.00073112	0.00078572	0.0008216	0.00086164	0.00088192	0.00091312	0.000936	0.00096304	0.00102492	0.00109668	0.00113516	0.0011908	0.00128284	0.00134992	0.00150332
1736.85	0.00029412	0.0003656	0.0003558	0.0004066	0.00038052	0.00041948	0.00037284	0.00038052	0.0004346	0.00048432	0.00053624	0.00059032	0.0005794	0.0006032	0.000708	0.00073816	0.00077376	0.00080284	0.00079512	0.00082308	0.00085324	0.00090944	0.0009342	0.00098928	0.00099784	0.00103024	0.001041	0.00108208	0.00114584	0.00122036	0.00126132	0.0013196	0.00142668	0.00151084	0.00167464
1736.37	0.00033968	0.0003984	0.0004022	0.0004674	0.00045528	0.00052072	0.00048776	0.00049428	0.0005234	0.00058748	0.00064036	0.00068248	0.0006856	0.0007098	0.000818	0.00086324	0.00088764	0.00091876	0.00092568	0.00096912	0.00097536	0.00102016	0.0010728	0.00110392	0.00112676	0.00114736	0.001159	0.00118812	0.00125376	0.00131804	0.00137448	0.0014224	0.00153152	0.00161976	0.00179396
1735.89	0.00041124	0.0004702	0.0004876	0.0005672	0.00059504	0.00066096	0.00065468	0.00064704	0.0006512	0.00069064	0.00077048	0.00078764	0.0007918	0.0008294	0.000941	0.00098832	0.00104052	0.00107368	0.00108224	0.00111516	0.00112348	0.00116988	0.0012114	0.00121856	0.00124268	0.00126448	0.001264	0.00129416	0.00133568	0.00140272	0.00144864	0.0014992	0.00161036	0.00170268	0.00187428
1735.41	0.0005348	0.000594	0.000625	0.000719	0.0007998	0.0008532	0.0008996	0.0008778	0.000818	0.0008458	0.0009006	0.0009318	0.00095	0.000975	0.001103	0.0011524	0.0012194	0.0012546	0.0012648	0.0013132	0.0013106	0.0013456	0.001376	0.0013852	0.0013846	0.0013816	0.001382	0.0014132	0.0014436	0.0015004	0.0015488	0.001589	0.0016892	0.0017726	0.0019416
1734.93	0.00069736	0.0007438	0.0007884	0.0008968	0.00101756	0.00109744	0.00117052	0.00112156	0.0009978	0.00101396	0.00108272	0.00111496	0.0011212	0.0011596	0.001304	0.00132948	0.00141128	0.00147452	0.00147336	0.00152424	0.00153672	0.00154732	0.0015536	0.00155184	0.00153952	0.00153772	0.001539	0.00154524	0.00157752	0.00162408	0.00167496	0.0017048	0.00180704	0.00188152	0.00204792
1734.44	0.00084692	0.0008806	0.0009388	0.0010616	0.00123532	0.00131568	0.00140244	0.00133932	0.0011906	0.00119512	0.00125184	0.00128512	0.0013054	0.0013312	0.001492	0.00153256	0.00161616	0.00166844	0.00168192	0.00172228	0.00173684	0.00173604	0.0017442	0.00174448	0.00172044	0.00169384	0.001696	0.00170328	0.00172444	0.00177376	0.00181412	0.0018596	0.00195088	0.00202944	0.00220624
1733.96	0.00094448	0.0009914	0.0010502	0.0011744	0.00136208	0.00144292	0.00155636	0.00147908	0.0013314	0.00133728	0.00139496	0.00142928	0.0014506	0.0014638	0.001641	0.00168364	0.00176904	0.00182336	0.00185148	0.00188132	0.00189796	0.00188576	0.0018958	0.00189812	0.00188836	0.00184996	0.00184	0.00184832	0.00185836	0.00192344	0.00196628	0.0020144	0.00210772	0.00220336	0.00237756
1733.48	0.00100304	0.0010372	0.0011096	0.0012352	0.00139784	0.00147916	0.00159328	0.00152784	0.0014072	0.00141444	0.00147308	0.00152144	0.0015438	0.0015704	0.001751	0.00179572	0.00185692	0.00192628	0.00194304	0.00197536	0.00200708	0.00199648	0.0019954	0.00199976	0.00199128	0.00196708	0.001971	0.00196736	0.00199228	0.00206012	0.00209244	0.0021432	0.00223856	0.00235128	0.00254888
1733	0.0010356	0.001083	0.001156	0.001257	0.0013816	0.0014634	0.0015392	0.0014986	0.001418	0.0014396	0.0014992	0.0015616	0.001585	0.001612	0.001783	0.0018428	0.0019058	0.0019512	0.0019696	0.0020044	0.0020382	0.0020422	0.002069	0.0020624	0.0020812	0.0020452	0.002063	0.0020604	0.0020872	0.0021708	0.0022056	0.002246	0.0023564	0.0024732	0.0026422
1732.51	0.00110716	0.0011548	0.0012154	0.0012788	0.00136536	0.00143464	0.00147212	0.00145636	0.0014288	0.00146476	0.00152532	0.00161476	0.0016262	0.0016406	0.001815	0.00186388	0.00191568	0.00196312	0.00198316	0.00203344	0.00205632	0.00207492	0.0021036	0.00211204	0.00213212	0.00212332	0.002129	0.00214044	0.00218212	0.00225548	0.00230576	0.0023618	0.00244824	0.00256912	0.00273552
1732.03	0.00120472	0.0012526	0.0013008	0.0013656	0.00140112	0.00144488	0.00147004	0.00144012	0.0014526	0.00152892	0.00159044	0.00165492	0.0016804	0.0016952	0.001873	0.00191096	0.00196456	0.00200104	0.00200972	0.00206248	0.00208744	0.00213364	0.0021642	0.00218768	0.00220904	0.00221444	0.002234	0.00224648	0.00229004	0.00236616	0.00241892	0.0024776	0.00256608	0.00269104	0.00284184
1731.55	0.00132828	0.0013894	0.0014252	0.0014654	0.00150188	0.00153312	0.00153296	0.00151488	0.0015414	0.00161908	0.00169456	0.00176008	0.0017736	0.0017888	0.00197	0.00201004	0.00205244	0.00209096	0.00210128	0.00214352	0.00218356	0.00221836	0.0022638	0.00230232	0.00232496	0.00233156	0.002339	0.00236552	0.00241096	0.00250284	0.00257108	0.0026324	0.00272292	0.00283896	0.00297416
1731.07	0.00146484	0.0015132	0.0015756	0.0016172	0.00161564	0.00167336	0.00166088	0.00164164	0.0016952	0.00176124	0.00183768	0.00191724	0.0019188	0.0019474	0.002106	0.00214812	0.00219232	0.00223288	0.00225784	0.00228956	0.00231868	0.00236808	0.0024154	0.00244296	0.00246688	0.00247468	0.002496	0.00251056	0.00257088	0.00265252	0.00273624	0.0028002	0.00289276	0.00302588	0.00314548
1730.59	0.0016014	0.001663	0.001713	0.001756	0.0017684	0.0018136	0.0018278	0.0018074	0.001862	0.0019424	0.0020068	0.0020874	0.00209	0.002119	0.002294	0.0023252	0.0023712	0.0024138	0.0024274	0.0024616	0.0025058	0.0025438	0.002593	0.0026226	0.0026478	0.0026568	0.002653	0.0026816	0.0027438	0.0028282	0.0029144	0.002955	0.0030626	0.0031998	0.0033298
1730.1	0.00172496	0.0017868	0.0018504	0.0018948	0.00190816	0.00195384	0.00196872	0.00197316	0.0020158	0.00208456	0.00217592	0.00225756	0.0022872	0.0022906	0.002469	0.00248928	0.00255008	0.00259472	0.00262296	0.00264664	0.00267992	0.00274552	0.0027706	0.00280224	0.00282872	0.00282592	0.002836	0.00285264	0.00291672	0.00300388	0.00309256	0.0031358	0.00323244	0.00337372	0.00351412
1729.62	0.00186152	0.0019106	0.0019878	0.0020336	0.00204792	0.00209408	0.00210964	0.00211292	0.0021826	0.00223972	0.00234504	0.00242772	0.0024454	0.0024752	0.002644	0.00266636	0.00274196	0.00276264	0.00279252	0.00283168	0.00286704	0.00293424	0.0029482	0.00298188	0.00300964	0.00302104	0.003019	0.00303668	0.00308964	0.00317956	0.00325772	0.0033036	0.00340228	0.00356064	0.00367244
1729.14	0.00202408	0.0020734	0.0021382	0.0021854	0.00220068	0.00223432	0.00225056	0.00225268	0.0023234	0.00239488	0.00251416	0.00259788	0.0026166	0.0026338	0.002806	0.00284344	0.00290784	0.00293056	0.00296208	0.00300372	0.00305416	0.00309696	0.0031388	0.00317452	0.00319056	0.00320316	0.003202	0.00322072	0.00328856	0.00336824	0.00344888	0.0034844	0.00358512	0.00373456	0.00384376
1728.66	0.00219964	0.0022492	0.0023016	0.0023632	0.00235344	0.00241356	0.00241748	0.00241844	0.0024902	0.00257604	0.00267028	0.00276804	0.0027748	0.0028184	0.002981	0.00302052	0.00308672	0.00312448	0.00313164	0.00318876	0.00322828	0.00328568	0.0033164	0.00335416	0.00337148	0.00339828	0.003398	0.00341776	0.00347448	0.00356992	0.00365304	0.0036912	0.00378096	0.00393448	0.00404108
1728.17	0.0023882	0.002438	0.002504	0.002567	0.0025452	0.0025928	0.0025974	0.0025972	0.002683	0.0027702	0.0028654	0.0029512	0.002985	0.003003	0.003156	0.0032106	0.0032786	0.0033184	0.0033272	0.0033868	0.0034414	0.0034744	0.003507	0.0035468	0.0035654	0.0035934	0.003607	0.0036278	0.0036734	0.0037716	0.0038572	0.003885	0.0039898	0.0041474	0.0042384
1727.69	0.00258976	0.0026398	0.0026934	0.0027708	0.00274996	0.00281104	0.00280332	0.00278896	0.0029018	0.00300336	0.00308652	0.00316036	0.0032082	0.0032136	0.00337	0.00343968	0.00349648	0.00353832	0.00353576	0.00359784	0.00366752	0.00368912	0.0037236	0.00376544	0.00378532	0.00380152	0.003829	0.00383784	0.00388532	0.00398628	0.00407436	0.0041048	0.00419864	0.00438632	0.00446172
1727.21	0.00279132	0.0028416	0.0028958	0.0029876	0.00295472	0.00301628	0.00300924	0.00303272	0.0031466	0.00323652	0.00332064	0.00339552	0.0034444	0.0034632	0.00361	0.00369476	0.00374036	0.00378424	0.00378332	0.00384788	0.00389364	0.00392984	0.0039532	0.00399708	0.00401824	0.00403564	0.004064	0.00407388	0.00411024	0.00421396	0.00430452	0.0043376	0.00443348	0.00459924	0.00467204
1726.73	0.00300588	0.0030694	0.0031112	0.0031914	0.00318548	0.00324752	0.00324116	0.00326348	0.0033784	0.00348268	0.00355476	0.00364368	0.0036936	0.0037128	0.003863	0.00393684	0.00398424	0.00404316	0.00403088	0.00409792	0.00414576	0.00417056	0.0041958	0.00425472	0.00426416	0.00426976	0.004299	0.00432292	0.00434816	0.00444164	0.00453468	0.0045574	0.00466832	0.00482516	0.00489536
1726.25	0.00323344	0.0032972	0.0033266	0.0034342	0.00341624	0.00347876	0.00348608	0.00350724	0.0036102	0.00372884	0.00381488	0.00389184	0.0039558	0.0039624	0.004129	0.00419192	0.00424112	0.00430208	0.00430444	0.00436096	0.00439788	0.00443728	0.0044644	0.00451236	0.00453608	0.00454288	0.004573	0.00457196	0.00459908	0.00469532	0.00479084	0.0048162	0.00491616	0.00507708	0.00513168
1725.76	0.003487	0.003551	0.003568	0.003677	0.003673	0.003736	0.003744	0.003777	0.003881	0.003988	0.004075	0.004166	0.004218	0.004238	0.004395	0.00446	0.004511	0.004574	0.004604	0.004637	0.004676	0.00473	0.004759	0.004796	0.004808	0.004816	0.004847	0.004847	0.004876	0.004975	0.005073	0.005088	0.00519	0.005342	0.005368
1725.28	0.00375356	0.0038048	0.0038484	0.0039588	0.00394276	0.00400624	0.00402792	0.00405976	0.0041648	0.00428616	0.00434812	0.00444016	0.0044932	0.0045266	0.004687	0.00474108	0.00479388	0.00487192	0.00490356	0.00493904	0.00495412	0.00502272	0.0050536	0.00510564	0.00510592	0.00511512	0.005134	0.00513504	0.00519192	0.00528068	0.00535516	0.0053728	0.00547684	0.00561992	0.00565632
1724.8	0.00403312	0.0040976	0.0041418	0.0042536	0.00422552	0.00431548	0.00432484	0.00436852	0.0044746	0.00458432	0.00464724	0.00474032	0.0048074	0.0048412	0.004992	0.00504816	0.00510276	0.00518284	0.00520312	0.00524108	0.00527124	0.00532844	0.0053612	0.00540228	0.00541684	0.00542724	0.005447	0.00544908	0.00549484	0.00558636	0.00567632	0.0056706	0.00578968	0.00592384	0.00593164
1724.32	0.00433868	0.0044164	0.0044612	0.0045484	0.00456028	0.00462472	0.00464776	0.00470328	0.0047844	0.00492148	0.00495936	0.00506648	0.0051216	0.0051558	0.005323	0.00538124	0.00543764	0.00550676	0.00555468	0.00556912	0.00560136	0.00566016	0.0056948	0.00573792	0.00574076	0.00575236	0.00576	0.00577612	0.00581076	0.00590504	0.00598448	0.0059944	0.00608952	0.00622776	0.00623296
1723.84	0.00468324	0.0047352	0.0047936	0.0048952	0.00489504	0.00495996	0.00499668	0.00503804	0.0051332	0.00527164	0.00529748	0.00540564	0.0054618	0.0055094	0.005667	0.00572732	0.00577252	0.00584368	0.00589324	0.00591016	0.00594448	0.00600488	0.0060284	0.00607356	0.00606468	0.00609048	0.006086	0.00609016	0.00613968	0.00622372	0.00630564	0.0063182	0.00641536	0.00653168	0.00652128
1723.35	0.0050278	0.005093	0.005165	0.005242	0.0052558	0.0053342	0.0053586	0.0054118	0.005508	0.0056348	0.0056746	0.0057838	0.005828	0.005889	0.006024	0.0060994	0.0061464	0.0062196	0.0062578	0.0062642	0.0063006	0.0063626	0.006401	0.0064352	0.0064276	0.0064416	0.006438	0.0064432	0.0064816	0.0065554	0.0066398	0.006642	0.0067412	0.0068616	0.0068096
1722.87	0.00539836	0.0054768	0.0055494	0.0056278	0.00564256	0.00572144	0.00574652	0.00578556	0.0058958	0.00602396	0.00606472	0.00617496	0.0062202	0.0062686	0.00642	0.00648448	0.00654628	0.00660852	0.00664836	0.00665724	0.00669572	0.00677232	0.0067866	0.00682284	0.00681652	0.00681872	0.006816	0.00682224	0.00684952	0.00692608	0.00701296	0.0069918	0.00708004	0.00719152	0.00712392
1722.39	0.00578192	0.0058736	0.0059468	0.0060266	0.00604232	0.00612168	0.00614744	0.00619832	0.0062966	0.00642612	0.00648084	0.00659212	0.0066384	0.0066872	0.006842	0.00690856	0.00697216	0.00702344	0.00707792	0.00707628	0.00711684	0.00719504	0.0071982	0.00724948	0.00723144	0.00723484	0.007233	0.00722728	0.00725644	0.00732276	0.00739912	0.0073676	0.00744488	0.00754744	0.00746424
1721.91	0.00620448	0.0062834	0.0063572	0.0064514	0.00645508	0.00653492	0.00657436	0.00661108	0.0067364	0.00685428	0.00693596	0.00703528	0.0070826	0.0071318	0.00729	0.00734564	0.00741104	0.00747736	0.00752048	0.00752132	0.00756396	0.00764376	0.0076748	0.00768912	0.00768536	0.00767696	0.007689	0.00767132	0.00771536	0.00777144	0.00782428	0.0078084	0.00786172	0.00796836	0.00783056
1721.42	0.00665304	0.0067322	0.0068196	0.0068892	0.00690684	0.00698716	0.00704028	0.00707584	0.0072022	0.00729544	0.00740408	0.00749144	0.0075398	0.0076024	0.007751	0.00782172	0.00788892	0.00794428	0.00797604	0.00800536	0.00803708	0.00810548	0.0081384	0.00815476	0.00816528	0.00815808	0.008145	0.00815436	0.00818728	0.00823312	0.00830144	0.0082622	0.00830456	0.00838928	0.00822288
1720.94	0.0071536	0.00722	0.007308	0.007392	0.0074106	0.0074914	0.0075452	0.0075666	0.007694	0.0077886	0.0078982	0.0079996	0.008036	0.008086	0.008238	0.0083108	0.0083798	0.0084372	0.0084706	0.0085024	0.0085232	0.0085932	0.008628	0.0086594	0.0086582	0.0086522	0.008627	0.0086374	0.0086722	0.0087208	0.0087656	0.008729	0.0087604	0.0088492	0.0086542
1720.46	0.00769316	0.0077728	0.0078484	0.0079338	0.00797936	0.00804764	0.00810212	0.00813536	0.0082508	0.00834676	0.00844432	0.00854676	0.0085842	0.0086346	0.008777	0.00885188	0.00890968	0.00896912	0.00899116	0.00903844	0.00904832	0.00910692	0.0091566	0.00917704	0.00916412	0.00915932	0.009135	0.00913344	0.00917012	0.00922148	0.00925576	0.0092088	0.00924224	0.00930912	0.00908552
1719.98	0.00829772	0.0083646	0.0084408	0.0085536	0.00860012	0.00870788	0.00876304	0.00879512	0.0088856	0.00895692	0.00906844	0.00915892	0.0091974	0.0092352	0.009394	0.00945796	0.00950456	0.00957904	0.00958972	0.00962648	0.00963844	0.00968564	0.0097242	0.00974668	0.00972204	0.00971844	0.009682	0.00968148	0.00969404	0.00973516	0.00975892	0.0097016	0.00971108	0.00976904	0.00951684
1719.5	0.00892828	0.0090084	0.0090722	0.0092124	0.00929888	0.00940712	0.00948896	0.00950688	0.0095594	0.00963208	0.00974456	0.00983608	0.0098756	0.0099268	0.010076	0.010129	0.0101904	0.010254	0.0102793	0.0103185	0.0103196	0.0103554	0.0103828	0.0103813	0.010345	0.0103296	0.010281	0.0102685	0.010257	0.0103008	0.0103011	0.0102334	0.0102189	0.010255	0.00997416
1719.01	0.00958484	0.0096652	0.0097426	0.0098972	0.0100366	0.0101584	0.0102799	0.0102836	0.0102982	0.0103722	0.0104597	0.0105522	0.0106058	0.0106444	0.01081	0.0108651	0.0109283	0.0110069	0.0110338	0.0110626	0.0110657	0.0110901	0.0111064	0.011094	0.0110589	0.0110187	0.010971	0.0109336	0.0109109	0.0109445	0.0109212	0.0108172	0.0107788	0.0107929	0.0104575
1718.53	0.0102804	0.010335	0.010439	0.010608	0.0108134	0.0109356	0.0110838	0.0110994	0.01105	0.0111124	0.0112008	0.0113074	0.011349	0.011401	0.01157	0.0116142	0.0117052	0.0117858	0.0118274	0.0118586	0.0118508	0.0118898	0.011869	0.0118586	0.0118118	0.0117598	0.011687	0.0116506	0.0116168	0.0116272	0.0115934	0.011492	0.0114036	0.0113828	0.0110058
1718.05	0.010989	0.0110698	0.0111614	0.0113318	0.0115902	0.0117128	0.0119007	0.0119022	0.0118278	0.0118656	0.0119549	0.0120366	0.0121182	0.0121576	0.012317	0.0123763	0.0124561	0.0125517	0.012595	0.0126416	0.0126229	0.0126505	0.0126446	0.0126232	0.0125777	0.0125009	0.012429	0.0123936	0.0123487	0.0123489	0.0123046	0.0121798	0.0120804	0.0120247	0.0115801
1717.57	0.0117755	0.0118306	0.0119358	0.0121076	0.0123799	0.0124771	0.0126916	0.0126789	0.0125796	0.0126187	0.012696	0.0127917	0.0128614	0.0129012	0.013077	0.0131254	0.013207	0.0132916	0.0133365	0.0133857	0.013369	0.0133852	0.0133682	0.0133619	0.0133046	0.013229	0.013158	0.0131237	0.0130676	0.0130576	0.0130157	0.0128676	0.0127443	0.0126796	0.0121804
1717.08	0.0126141	0.0126564	0.0127622	0.0129224	0.0131697	0.0132803	0.0134696	0.0134817	0.0133704	0.0134109	0.0134892	0.0135729	0.0136306	0.0136708	0.013824	0.0138744	0.0139448	0.0140186	0.0140651	0.0140907	0.0140892	0.014107	0.0140788	0.0140615	0.0140186	0.0139312	0.013861	0.0138277	0.0137606	0.0137662	0.0137009	0.0135424	0.0133951	0.0133086	0.0127418
1716.6	0.0134916	0.0135342	0.0136406	0.0137892	0.0139984	0.0140966	0.0142735	0.0142974	0.0142132	0.014255	0.0143213	0.014406	0.0144518	0.0144924	0.014623	0.0146755	0.0147347	0.0147845	0.0148326	0.0148478	0.0148353	0.0148417	0.0148284	0.0148002	0.0147455	0.0146593	0.014603	0.0145578	0.0144925	0.0144619	0.014399	0.0142172	0.014046	0.0139245	0.0133031
1716.12	0.0143952	0.014464	0.014558	0.014695	0.0148662	0.0149648	0.0151164	0.0151392	0.015108	0.0151772	0.0152184	0.0153172	0.015364	0.015379	0.0155	0.0155416	0.0155896	0.0156284	0.0156652	0.0156828	0.0156724	0.0156674	0.015643	0.0156298	0.0155634	0.0154654	0.015397	0.0153398	0.0152764	0.0152226	0.0151362	0.014944	0.0147358	0.0145664	0.0138644
1715.64	0.0153638	0.0154198	0.0155144	0.0156398	0.015773	0.015885	0.0160243	0.016059	0.0160548	0.0161384	0.0161805	0.0162674	0.0163152	0.0163436	0.016455	0.0164857	0.0165355	0.0165503	0.0166018	0.0166088	0.0166005	0.0165841	0.0165746	0.0165504	0.0164853	0.0163885	0.016308	0.0162518	0.0161643	0.0161003	0.0160034	0.0157488	0.0155166	0.0152863	0.0144907
1715.16	0.0163713	0.0164276	0.0165098	0.0166366	0.0167447	0.0168573	0.0169712	0.0170307	0.0170536	0.0171385	0.0171816	0.0172695	0.0173054	0.0173472	0.017449	0.0174818	0.0175204	0.0175502	0.0175773	0.0175999	0.0175806	0.0175788	0.0175712	0.0175361	0.0174722	0.0173896	0.017297	0.0172419	0.0171562	0.017069	0.0169485	0.0166706	0.0163885	0.0161102	0.015208
1714.67	0.0174699	0.0175264	0.0175962	0.0177114	0.0177945	0.0178945	0.0179962	0.0180675	0.0180914	0.0181777	0.0182348	0.0183107	0.0183476	0.0183768	0.018469	0.0185038	0.0185312	0.0185632	0.0185919	0.0186169	0.0185998	0.0185996	0.0185808	0.0185607	0.0184982	0.0184298	0.018338	0.0182579	0.0181742	0.0180766	0.0179327	0.0176444	0.0173253	0.0169862	0.0160164
1714.19	0.0186594	0.0187162	0.0187736	0.0188772	0.0189352	0.0190228	0.0191251	0.0191952	0.0192202	0.0193078	0.0193399	0.0194038	0.0194418	0.0194714	0.019528	0.0195519	0.0195811	0.0196021	0.0196324	0.019634	0.0196189	0.0196203	0.0196034	0.0195854	0.0195241	0.0194439	0.01934	0.019274	0.0191791	0.0190843	0.0189428	0.0186312	0.0182622	0.0178881	0.0168247
1713.71	0.019953	0.020023	0.020068	0.02016	0.020193	0.020255	0.020345	0.020427	0.020466	0.020542	0.020549	0.020614	0.020627	0.020657	0.020691	0.020691	0.020696	0.020719	0.020725	0.020716	0.02069	0.02068	0.020665	0.020623	0.020563	0.020484	0.020368	0.020277	0.020184	0.020079	0.019914	0.019566	0.019186	0.018751	0.01762
1713.23	0.0213636	0.0214208	0.0214534	0.0215468	0.0215548	0.0216042	0.0216819	0.0217758	0.0218158	0.0218802	0.0219011	0.0219412	0.0219422	0.0219596	0.021958	0.0219471	0.0219409	0.0219529	0.0219346	0.021902	0.0218521	0.0218567	0.0218046	0.0217646	0.0216799	0.0215761	0.021461	0.021358	0.0212409	0.0211127	0.0209242	0.0205268	0.0201098	0.0195879	0.0183763
1712.74	0.0228131	0.0228836	0.0229298	0.0229856	0.0229945	0.0230445	0.0231228	0.0232155	0.0232696	0.0233353	0.0233312	0.0233853	0.0233614	0.0233792	0.023368	0.0233462	0.0233158	0.0233038	0.0232741	0.0232311	0.0231702	0.0231504	0.0231002	0.0230233	0.0229268	0.0228112	0.022684	0.0225431	0.0224278	0.0222504	0.0220253	0.0215786	0.0210987	0.0204898	0.0191456
1712.26	0.0243537	0.0244114	0.0244452	0.0245024	0.0244863	0.0245497	0.0246158	0.0247203	0.0247754	0.0248425	0.0248394	0.0248945	0.0248716	0.0248768	0.024856	0.0248362	0.0247816	0.0247718	0.0247177	0.0246771	0.0245924	0.0245612	0.0244998	0.0244249	0.0243298	0.0241764	0.024037	0.0238841	0.0237318	0.023531	0.0232565	0.0227604	0.0222045	0.0215218	0.020032
1711.78	0.0259592	0.0260042	0.0260386	0.0260712	0.026056	0.02612	0.0261867	0.02629	0.0263462	0.0263886	0.0263865	0.0264426	0.0264208	0.0264134	0.026383	0.0263523	0.0262995	0.0262787	0.0262132	0.0261622	0.0260795	0.0260629	0.0259774	0.0258786	0.0257847	0.0256325	0.025468	0.0253162	0.0251657	0.0249157	0.0246046	0.0240592	0.0234534	0.0226707	0.0210223
1711.3	0.0276818	0.027701	0.027723	0.027757	0.0277298	0.0277682	0.0278226	0.0279248	0.027969	0.0280128	0.0280116	0.0280298	0.027996	0.027976	0.027962	0.0279204	0.0278434	0.0277986	0.0277478	0.0276732	0.0275796	0.0275516	0.027455	0.0273452	0.0272526	0.0270886	0.026938	0.0267742	0.0265996	0.0263394	0.0260048	0.025423	0.0247412	0.0238846	0.0221166
1710.82	0.0295344	0.0295668	0.0295634	0.0295858	0.0295466	0.0295594	0.0296015	0.0296896	0.0297218	0.029728	0.0297147	0.029721	0.0296752	0.0296556	0.029606	0.0295275	0.0294393	0.0293705	0.0293084	0.0292232	0.0291057	0.0290533	0.0289456	0.0288378	0.0287335	0.0285577	0.028382	0.0282192	0.0280075	0.0277501	0.027366	0.0267478	0.026003	0.0250985	0.0232109
1710.33	0.0315559	0.0315756	0.0315598	0.0315706	0.0315193	0.0315067	0.0315494	0.0316233	0.0316306	0.0316251	0.0315868	0.0315681	0.0314974	0.0314392	0.031367	0.0312646	0.0311522	0.0310594	0.0309729	0.0308643	0.0307098	0.030646	0.0305142	0.0303825	0.0302534	0.0300658	0.029865	0.0296643	0.0294284	0.0291348	0.0287141	0.0280466	0.0272259	0.0262344	0.0242272
1709.85	0.0337075	0.0337014	0.0336732	0.0336724	0.0336221	0.0335969	0.0336274	0.0337001	0.0336824	0.0336523	0.033615	0.0335713	0.0334886	0.0334048	0.033297	0.0331706	0.033021	0.0329044	0.0328065	0.0326613	0.03247	0.0323818	0.0322128	0.0320571	0.0318774	0.031665	0.031439	0.0312263	0.0309404	0.0306104	0.0301273	0.0293844	0.0284747	0.0273834	0.0252046
1709.37	0.035911	0.0359182	0.0358646	0.0358652	0.0358028	0.0357522	0.0357833	0.0358548	0.0358512	0.0358094	0.0357471	0.0356914	0.0355968	0.0354874	0.03537	0.0352197	0.0350589	0.0349053	0.034783	0.0346144	0.0343991	0.0342865	0.0340804	0.0338878	0.0336963	0.0334461	0.033195	0.0329444	0.0326083	0.0322161	0.0316834	0.0308392	0.0298406	0.0286103	0.0262599
1708.89	0.0381926	0.038187	0.038108	0.038097	0.0380356	0.0379854	0.0380042	0.0380746	0.038059	0.0380056	0.0379442	0.0378766	0.037757	0.037648	0.037521	0.0373338	0.0371618	0.0369972	0.0368636	0.0366584	0.0364322	0.0363082	0.036078	0.0358614	0.0356322	0.0353702	0.035081	0.0348054	0.0344452	0.0340038	0.0333956	0.032476	0.0313624	0.0300062	0.0274452
1708.4	0.0405262	0.0404948	0.0404034	0.0403808	0.0403074	0.0402576	0.0402511	0.0403204	0.0402928	0.0402148	0.0401543	0.0400748	0.0399432	0.0398216	0.039685	0.0394739	0.0392907	0.0391281	0.0389572	0.0387414	0.0385043	0.0383559	0.0381276	0.037887	0.0376331	0.0373463	0.037045	0.0367444	0.0363601	0.0358695	0.0352248	0.0342298	0.0330012	0.0315321	0.0287865
1707.92	0.0429507	0.0429066	0.0428028	0.0427556	0.0426571	0.0425949	0.042576	0.0426441	0.0425916	0.0424889	0.0424034	0.0422989	0.0421424	0.0420082	0.041836	0.041614	0.0414196	0.04122	0.0410377	0.0407985	0.0405504	0.0403776	0.0401252	0.0398607	0.039595	0.0392964	0.038983	0.0386575	0.038262	0.0377222	0.0370409	0.0359836	0.0346791	0.033097	0.0301798
1707.44	0.0454923	0.0454354	0.0453192	0.0452604	0.0451499	0.0450621	0.045031	0.0450589	0.0449814	0.0448411	0.0447306	0.0446141	0.0444196	0.0442598	0.044065	0.043806	0.0435874	0.043377	0.0431443	0.0428815	0.0426096	0.0423994	0.0421228	0.0418343	0.041544	0.0412206	0.040882	0.0405185	0.040099	0.0395228	0.0387791	0.0376724	0.0362789	0.034571	0.0315082
1706.96	0.0481378	0.0480422	0.0479396	0.0478432	0.0477336	0.0476464	0.0476159	0.0476166	0.0474882	0.0473362	0.0471877	0.0470332	0.0468138	0.0466284	0.046398	0.0461021	0.0458463	0.0455989	0.0453288	0.0450296	0.0447337	0.0444731	0.0441724	0.043847	0.0435189	0.0431447	0.042768	0.0423666	0.0419099	0.0412715	0.0404912	0.0392832	0.0378008	0.0359799	0.0327195
1706.48	0.0508094	0.050714	0.050586	0.050504	0.0503694	0.0502696	0.0502268	0.0502394	0.050073	0.0498964	0.0497358	0.0495694	0.049325	0.049114	0.048835	0.0485282	0.0482482	0.0479508	0.0476564	0.0473206	0.0469878	0.0466898	0.046339	0.0459766	0.0456108	0.0451988	0.044758	0.0443186	0.0438118	0.0431112	0.0422424	0.040946	0.0393356	0.0373498	0.0338918
1705.99	0.053442	0.0533208	0.0532064	0.0530998	0.0529792	0.0528538	0.0528247	0.0528362	0.0526578	0.0524826	0.0523099	0.0521186	0.0518622	0.0516386	0.051337	0.0510193	0.0506891	0.0503677	0.050062	0.0497026	0.0493329	0.0489975	0.0486096	0.0482232	0.0478197	0.0473699	0.046891	0.0464006	0.0458307	0.0450809	0.0441236	0.0427258	0.0410004	0.0388497	0.0351551
1705.51	0.0559835	0.0558496	0.0557228	0.0556046	0.0554849	0.0553601	0.0553316	0.0553289	0.0551386	0.0549517	0.05478	0.0546027	0.0543344	0.0540982	0.053774	0.0534324	0.053104	0.0527586	0.0524415	0.0520587	0.051665	0.0513182	0.0509192	0.0504959	0.0500546	0.049593	0.049076	0.0485737	0.0479536	0.0471416	0.0461087	0.0446356	0.0427823	0.0404796	0.0365744
1705.03	0.0584211	0.0582874	0.0581352	0.0580184	0.0578867	0.0577493	0.0576956	0.0576917	0.0574894	0.0573039	0.0571332	0.0569309	0.0566636	0.0564148	0.056081	0.0557154	0.0553758	0.0550066	0.0546911	0.0542847	0.0538932	0.053522	0.0531118	0.0526775	0.0522376	0.0517512	0.051222	0.0506947	0.0500376	0.0491892	0.0481199	0.0465714	0.0446161	0.0422006	0.0380978
1704.55	0.0607936	0.0606342	0.0604826	0.0603412	0.0601714	0.0600216	0.0599685	0.0599504	0.0597362	0.059526	0.0593433	0.059129	0.0588498	0.0586014	0.058219	0.0578555	0.0575047	0.0571245	0.0567716	0.0563418	0.0559393	0.0555697	0.0551354	0.0546902	0.0542385	0.0537273	0.053199	0.0526598	0.0519785	0.0511069	0.050001	0.0483902	0.046359	0.0438565	0.0395821
1704.07	0.0630882	0.062916	0.062765	0.062612	0.0624172	0.0622418	0.0621634	0.0621442	0.061918	0.0616962	0.0615014	0.0612622	0.060958	0.060697	0.060292	0.0599046	0.0595166	0.0591124	0.0587482	0.0583078	0.0578684	0.0574744	0.057029	0.0565598	0.0560834	0.0555604	0.05502	0.0544558	0.0537374	0.0528426	0.0516872	0.050027	0.0479328	0.0453174	0.0408974
1703.58	0.0652918	0.0651198	0.0649564	0.0647918	0.064572	0.064397	0.0643193	0.064299	0.0640608	0.0638404	0.0636335	0.0633564	0.0630402	0.0627926	0.062326	0.0619277	0.0615155	0.0610873	0.0606858	0.0602218	0.0597455	0.0593401	0.0588576	0.0583644	0.0578633	0.0573025	0.056737	0.0561608	0.0553923	0.0544613	0.0532434	0.0515208	0.0493246	0.0466223	0.0420437
1703.1	0.0673393	0.0671546	0.0670048	0.0668286	0.0666227	0.0664483	0.0663712	0.0663627	0.0661256	0.0658935	0.0656876	0.0653985	0.0650964	0.0648102	0.064347	0.0639248	0.0635014	0.0630622	0.0626233	0.0621489	0.0616486	0.0612058	0.0606992	0.0601821	0.0596432	0.0590836	0.058467	0.0578529	0.0570472	0.056054	0.0547865	0.0529886	0.0507035	0.0478882	0.043112
1702.62	0.0691529	0.0689814	0.0688322	0.0686704	0.0684655	0.0683175	0.0682542	0.0682705	0.0680214	0.0677907	0.0675858	0.0673107	0.0669966	0.0667498	0.066277	0.0658568	0.0654222	0.0649852	0.0645349	0.0640499	0.0635388	0.0630716	0.0625408	0.0620257	0.0614492	0.0608518	0.060223	0.0595839	0.0587412	0.0577116	0.0563817	0.0545214	0.0521473	0.0492192	0.0442714
1702.14	0.0706934	0.0705222	0.0704126	0.0702522	0.0701132	0.0699528	0.0699421	0.0699572	0.0696832	0.0694668	0.0692499	0.0690148	0.0687018	0.0684554	0.067986	0.0675809	0.0671741	0.0667391	0.0663034	0.065821	0.0652989	0.0648203	0.0642914	0.0637654	0.0631771	0.0625809	0.06194	0.061263	0.0604221	0.0593563	0.0579768	0.0560802	0.0536562	0.0506411	0.0455737
1701.65	0.072026	0.071855	0.071746	0.071626	0.071553	0.071406	0.071435	0.071436	0.071111	0.070883	0.070667	0.070459	0.07016	0.069927	0.069474	0.069084	0.068692	0.068272	0.067851	0.067371	0.066851	0.066387	0.065847	0.06531	0.064697	0.064102	0.063462	0.062799	0.061947	0.060845	0.059481	0.057574	0.0551	0.05205	0.046915
1701.17	0.0731766	0.0730188	0.0729104	0.0728178	0.0728238	0.0727032	0.0727719	0.0727328	0.0723438	0.0721172	0.0718891	0.0716692	0.0713842	0.0711516	0.070715	0.0703401	0.0699629	0.0695449	0.0691516	0.068674	0.0681431	0.0676547	0.0671296	0.0665816	0.0659699	0.0653631	0.064724	0.064049	0.0631989	0.0621127	0.0607252	0.0588338	0.0563488	0.0532769	0.0481263
1700.69	0.0742101	0.0740396	0.0739448	0.0738666	0.0739255	0.0738055	0.0739268	0.0738605	0.0734336	0.0731823	0.0729552	0.0727493	0.0724524	0.0722072	0.0718	0.0714142	0.0710388	0.0706358	0.0702311	0.0697561	0.0692142	0.0687274	0.0681652	0.0676323	0.0670088	0.0663902	0.065739	0.0650521	0.0641908	0.0631074	0.0617093	0.0598206	0.0573507	0.0542568	0.0490906
1700.21	0.0750877	0.0749174	0.0748232	0.0747594	0.0748453	0.0747517	0.0748738	0.0748193	0.0743934	0.0741435	0.0739174	0.0736995	0.0734036	0.0731588	0.072768	0.0723712	0.0719976	0.0715838	0.0711807	0.0706951	0.0701684	0.0696702	0.0690838	0.0685269	0.0679048	0.0672744	0.066611	0.0659251	0.0650398	0.063933	0.0625375	0.0606254	0.0581445	0.0550288	0.049834
1699.73	0.0757572	0.0756002	0.0755196	0.0754572	0.075518	0.075438	0.0755477	0.075531	0.0751452	0.0749356	0.0747105	0.0745066	0.0742248	0.0739804	0.073593	0.0732113	0.0728395	0.0724147	0.0720132	0.0715172	0.0710055	0.0704959	0.0699244	0.0693566	0.0687227	0.0680935	0.067444	0.0667332	0.0658497	0.0647457	0.0633266	0.0614042	0.0589124	0.0557747	0.0505383
1699.24	0.0762058	0.076049	0.075969	0.075908	0.0759048	0.0758512	0.0759486	0.0759828	0.075676	0.0754938	0.0753086	0.0750928	0.074851	0.074607	0.074249	0.0738824	0.0735254	0.0731026	0.0727158	0.0722092	0.0717126	0.0712306	0.070674	0.0701212	0.0695016	0.0688866	0.068238	0.0675412	0.0666596	0.0655584	0.0641548	0.062222	0.0597452	0.0565986	0.0513336
1698.76	0.0764204	0.0762898	0.0761974	0.0761248	0.0760966	0.0760304	0.0761155	0.0761876	0.0759468	0.075792	0.0756467	0.075471	0.0752432	0.0750256	0.074684	0.0743325	0.0739773	0.0735825	0.0732104	0.0727322	0.0722637	0.0718223	0.0712806	0.0707558	0.0701635	0.0695757	0.068928	0.0682582	0.0674175	0.0663451	0.06497	0.0630528	0.060617	0.0575135	0.0522719
1698.28	0.0765049	0.0763876	0.0762958	0.0762246	0.0761583	0.0761057	0.0761654	0.0762753	0.0760746	0.0759471	0.0758158	0.0756541	0.0754404	0.0752492	0.074911	0.0745876	0.0742602	0.0738804	0.0735229	0.0730603	0.0726198	0.072206	0.0717052	0.0711955	0.0706564	0.0700828	0.069488	0.0688323	0.0680194	0.0670018	0.0656681	0.0637926	0.0614109	0.0583764	0.0531972
1697.8	0.0765895	0.0764724	0.0763812	0.0762984	0.0762461	0.0762069	0.0762674	0.0763761	0.0761894	0.0760503	0.075933	0.0757723	0.0755856	0.0753948	0.075073	0.0747516	0.074439	0.0740874	0.0737315	0.0732973	0.072872	0.0724598	0.0719738	0.0714921	0.0709674	0.070434	0.06984	0.0692113	0.0684264	0.0674374	0.0661323	0.0643244	0.0620097	0.0590314	0.0539666
1697.31	0.076713	0.0765962	0.0765316	0.0764632	0.0764508	0.0763992	0.0765253	0.0766198	0.0763952	0.0762444	0.0761411	0.0759814	0.0757828	0.0756054	0.075287	0.0749807	0.0746569	0.0743333	0.073966	0.0735474	0.0731111	0.0727135	0.0722164	0.0717108	0.0712263	0.0706681	0.070088	0.0694604	0.0686773	0.0677171	0.0664274	0.0646612	0.0624006	0.0594913	0.0544889
1696.83	0.0768886	0.076785	0.076708	0.07668	0.0767466	0.0767084	0.0768612	0.0769676	0.076705	0.0765426	0.0764272	0.0762946	0.076084	0.075907	0.075605	0.0753008	0.0749918	0.0746702	0.0743176	0.0739014	0.0734412	0.0730192	0.072524	0.0720074	0.0714982	0.0709152	0.070336	0.0697094	0.0689152	0.0679448	0.0666706	0.06492	0.0627004	0.0598342	0.0548942
1696.35	0.0770252	0.0769348	0.0768974	0.0768968	0.0770164	0.0769916	0.0771971	0.0772894	0.0770018	0.0768408	0.0767523	0.0766208	0.0764242	0.0762736	0.075975	0.0756859	0.0753787	0.0750851	0.0747212	0.0743074	0.0738493	0.0734289	0.0729096	0.072382	0.0718611	0.0712793	0.070675	0.0700364	0.0692311	0.0682635	0.0669918	0.0652568	0.0630522	0.0602421	0.0553515
1695.87	0.0770837	0.0770066	0.0769698	0.0769966	0.0771691	0.0771449	0.077364	0.0774811	0.0772076	0.0770349	0.0769864	0.0768559	0.0766994	0.0765622	0.076267	0.075993	0.0757136	0.075422	0.0750857	0.0747005	0.0742444	0.0738126	0.0732952	0.0727697	0.07225	0.0716694	0.071079	0.0704285	0.069638	0.0686732	0.0674039	0.0656976	0.0635601	0.060793	0.0559648
1695.39	0.0770513	0.0769614	0.0769642	0.0769924	0.0771399	0.0771291	0.077336	0.0774649	0.0772314	0.0770861	0.0770386	0.0769221	0.0767926	0.0766688	0.076403	0.076144	0.0758664	0.075603	0.0752943	0.0749115	0.0744706	0.0740794	0.0735898	0.0730793	0.072574	0.0720206	0.071444	0.0708205	0.070045	0.0690958	0.0678681	0.0662164	0.0641329	0.061435	0.0566952
1694.9	0.0770188	0.0769422	0.0769196	0.0769232	0.0770326	0.0770094	0.0771779	0.0773186	0.0771512	0.0770462	0.0769867	0.0768842	0.0767688	0.0766584	0.076383	0.0761391	0.0758633	0.0756279	0.0753078	0.0749406	0.0745277	0.0741511	0.0737154	0.073233	0.0727419	0.0722157	0.071679	0.0710826	0.0703609	0.0694405	0.0682672	0.0666702	0.0646538	0.0620509	0.0574125
1694.42	0.0771294	0.077027	0.076992	0.076971	0.0770034	0.0769676	0.0770978	0.0772504	0.077123	0.0770584	0.0769738	0.0768724	0.076758	0.076635	0.076363	0.0761212	0.0758342	0.0755748	0.0752824	0.0749176	0.0745068	0.0741578	0.073724	0.0732826	0.0728058	0.0723198	0.071797	0.0712276	0.0705338	0.0696422	0.0685104	0.066968	0.0650316	0.0625108	0.0579608
1693.94	0.077409	0.0772938	0.0772464	0.0772008	0.0771692	0.0771208	0.0771997	0.0773902	0.0773028	0.0772526	0.0771429	0.0770556	0.0769292	0.0767806	0.076499	0.0762333	0.0759221	0.0756517	0.075335	0.0749596	0.0745639	0.0742035	0.0737976	0.0733452	0.0728957	0.0723979	0.071876	0.0713336	0.0706677	0.0697789	0.0686626	0.0671488	0.0652664	0.0628017	0.0583271
1693.46	0.0778705	0.0777556	0.0776828	0.0776126	0.0775299	0.0774821	0.0775356	0.0777639	0.0776906	0.0776417	0.077533	0.0774467	0.0773084	0.0771472	0.076843	0.0765794	0.076257	0.0759626	0.0756215	0.0752227	0.074829	0.0744442	0.0740402	0.0735769	0.0731156	0.072619	0.072072	0.0715307	0.0708536	0.0699676	0.0688667	0.0673556	0.0655013	0.0630796	0.0586414
1692.97	0.0784101	0.0782954	0.0782232	0.0781544	0.0780597	0.0779993	0.0780406	0.0782807	0.0782214	0.0781739	0.0780792	0.0779809	0.0778436	0.0776828	0.077382	0.0770944	0.0767738	0.0764556	0.0761161	0.0757067	0.0752892	0.074906	0.0744778	0.0740035	0.0735306	0.0730222	0.072476	0.0719097	0.0712346	0.0703252	0.0692269	0.0677314	0.0658921	0.0635006	0.0590858
1692.49	0.0789496	0.0788482	0.0787636	0.0786962	0.0786024	0.0785556	0.0785975	0.0788234	0.0787912	0.078745	0.0786513	0.078567	0.0784308	0.0782834	0.077973	0.0777005	0.0773687	0.0770395	0.0767016	0.0762948	0.0758793	0.0754847	0.0750584	0.0745732	0.0741015	0.0735683	0.073036	0.0724578	0.0717715	0.0708779	0.069769	0.0682892	0.066465	0.0641295	0.0597641
1692.01	0.0794892	0.079401	0.079304	0.079238	0.0791582	0.0791118	0.0791414	0.0793532	0.079322	0.0792772	0.0791974	0.0791142	0.078966	0.078832	0.078525	0.0782546	0.0779376	0.0776234	0.0772742	0.0768828	0.0764694	0.0760894	0.075639	0.0751688	0.0746984	0.0741794	0.073635	0.0730838	0.0723864	0.0714956	0.0704152	0.068951	0.0671548	0.0648884	0.0605724
1691.53	0.0801198	0.0800188	0.0799224	0.0798578	0.079753	0.079707	0.0797503	0.079935	0.0799048	0.0798354	0.0797565	0.0796614	0.0795142	0.0793546	0.079064	0.0787827	0.0784545	0.0781423	0.0777948	0.0774058	0.0769815	0.0766161	0.0761676	0.0756994	0.0752433	0.0747125	0.074182	0.0736448	0.0729623	0.0720743	0.0710094	0.0695868	0.0678316	0.0655953	0.0613547
1691.05	0.0809583	0.0808186	0.0807098	0.0806336	0.0805167	0.0804583	0.0804892	0.0806597	0.0806046	0.0805235	0.0804326	0.0803125	0.0801404	0.0799682	0.079655	0.0793758	0.0790364	0.0787002	0.0783413	0.0779419	0.0775196	0.0771168	0.0766702	0.0761911	0.0757232	0.0751936	0.074677	0.0741279	0.0734472	0.072562	0.0715125	0.0701056	0.0683915	0.0661852	0.061994
1690.56	0.0820049	0.0818524	0.0817182	0.0816174	0.0814885	0.0814045	0.0814362	0.0815925	0.0815254	0.0814197	0.0813038	0.0811847	0.0809616	0.0807508	0.080428	0.0801248	0.0797612	0.0793882	0.0790049	0.0785949	0.0781358	0.0777216	0.0772378	0.0767347	0.0762422	0.0757008	0.075159	0.0745979	0.0739062	0.0730106	0.0719507	0.0705594	0.0688473	0.0666582	0.0624904
1690.08	0.0831814	0.0830162	0.0828826	0.0827702	0.0826292	0.0825458	0.0825651	0.0827072	0.0826152	0.0824978	0.0823699	0.0822258	0.0819908	0.0817544	0.081396	0.0810689	0.0806811	0.0802711	0.0798894	0.079417	0.0789339	0.0784823	0.0779744	0.0774344	0.0769171	0.0763379	0.075771	0.075172	0.0744561	0.0735503	0.0724798	0.0710652	0.0693422	0.0671441	0.0629737
1689.6	0.08441	0.084245	0.084099	0.083975	0.083848	0.083726	0.083759	0.083887	0.083783	0.083654	0.083527	0.083371	0.083137	0.082875	0.082507	0.082156	0.081757	0.081336	0.080904	0.080408	0.079901	0.079425	0.078867	0.078329	0.077761	0.07717	0.076565	0.075941	0.075201	0.074272	0.073152	0.071753	0.070019	0.067799	0.063626
1689.12	0.0855736	0.0853958	0.0852764	0.0851408	0.0850148	0.0848932	0.0849139	0.0850148	0.0849248	0.0847972	0.0846451	0.0845032	0.0842702	0.0840086	0.083605	0.0832691	0.0828459	0.0824139	0.0819706	0.081451	0.0809461	0.0804587	0.0798896	0.0793276	0.0787479	0.0781191	0.077515	0.076853	0.0761149	0.0751497	0.0740322	0.0726228	0.0708778	0.0686749	0.0644993
1688.64	0.0866851	0.0865206	0.0863888	0.0862546	0.0861165	0.0859955	0.0860038	0.0861035	0.0860016	0.0858623	0.0857112	0.0855573	0.0853124	0.0850382	0.084651	0.0843042	0.0838828	0.0834398	0.0829981	0.0824681	0.0819652	0.0814534	0.0808992	0.0803133	0.0797218	0.0790812	0.078491	0.0778301	0.0770678	0.0761054	0.0749773	0.0735706	0.0718407	0.0696288	0.0655026
1688.15	0.0878487	0.0876844	0.0875272	0.0873814	0.0872313	0.0870977	0.0870938	0.0871793	0.0870784	0.0869275	0.0867644	0.0865855	0.0863286	0.0860418	0.085632	0.0852742	0.0848546	0.0844008	0.0839347	0.0834201	0.0828934	0.0823702	0.0818048	0.0812209	0.0806308	0.0799784	0.079389	0.0787291	0.0779688	0.076996	0.0758835	0.0744794	0.0727645	0.0705698	0.066454
1687.67	0.0891552	0.0889782	0.0888086	0.0886382	0.088463	0.088317	0.0883137	0.088385	0.0882462	0.0880706	0.0878955	0.0876916	0.0874098	0.0870974	0.086665	0.0862833	0.0858395	0.0853617	0.0848712	0.0843332	0.0837955	0.0832479	0.0826584	0.0820636	0.0814617	0.0807975	0.080183	0.0795242	0.0787527	0.0777827	0.0766466	0.0752452	0.0735454	0.0713547	0.0672493
1687.19	0.0906308	0.090441	0.090246	0.090064	0.0898898	0.0897182	0.0897026	0.0897728	0.089596	0.0893828	0.0891826	0.0889538	0.088647	0.088309	0.087854	0.0874354	0.0869804	0.0864656	0.0859248	0.0853632	0.0847886	0.0842166	0.08359	0.0829452	0.0823316	0.0816426	0.081003	0.0803192	0.0795106	0.0785174	0.0773708	0.075959	0.0742482	0.0720616	0.0679276
1686.71	0.0921584	0.0919558	0.0917614	0.0915808	0.0914336	0.0912624	0.0912475	0.0913036	0.0910758	0.090838	0.0906127	0.090372	0.0900532	0.0897026	0.089225	0.0887565	0.0882773	0.0877515	0.0871864	0.0865882	0.0859767	0.0853543	0.0846906	0.0839958	0.0833315	0.0826177	0.081953	0.0812182	0.0803725	0.0793561	0.078186	0.0767248	0.075029	0.0728075	0.0686579
1686.22	0.0936079	0.0934056	0.0932378	0.0930846	0.0929773	0.0928327	0.0928574	0.0928733	0.0925946	0.0923191	0.0921078	0.0918551	0.0915114	0.0911612	0.090674	0.0902076	0.0897172	0.0891934	0.0886039	0.0879823	0.0873338	0.086687	0.0859732	0.0852415	0.0845394	0.0837878	0.083085	0.0823253	0.0814294	0.0803768	0.0791701	0.0776986	0.0759659	0.0737354	0.0695702
1685.74	0.0948625	0.0946994	0.0945452	0.0944194	0.0944301	0.0942859	0.0943634	0.0943521	0.0940094	0.0937093	0.093499	0.0932473	0.0929176	0.0925678	0.092097	0.0916196	0.091144	0.0906224	0.0900345	0.0894023	0.08873	0.0880588	0.0873338	0.0865781	0.0858384	0.085088	0.08436	0.0835623	0.0826424	0.0815664	0.0803363	0.0788414	0.0771107	0.0748714	0.0707036
1685.26	0.096	0.0958372	0.0956966	0.0956112	0.0957008	0.0955702	0.0957133	0.0956748	0.0952682	0.0949564	0.0947211	0.0944834	0.0941548	0.0938184	0.093364	0.0929017	0.0924279	0.0919343	0.091348	0.0907184	0.0900481	0.0893655	0.0886164	0.0878498	0.0871113	0.0863491	0.085609	0.0847994	0.0838683	0.0827951	0.0815544	0.0800622	0.0783466	0.0761113	0.0719409
1684.78	0.0970986	0.096936	0.096809	0.096738	0.0968546	0.0967244	0.0968942	0.0968416	0.09641	0.0960736	0.0958392	0.0956026	0.095262	0.094913	0.094475	0.0940018	0.0935558	0.0930382	0.0924536	0.0918264	0.0911582	0.0904642	0.089717	0.0889524	0.0882022	0.0874542	0.086728	0.0859064	0.0849642	0.0839068	0.0826686	0.081192	0.0794914	0.0772732	0.0731132
1684.3	0.0982492	0.0980868	0.0979474	0.0978518	0.0979694	0.0978136	0.0979971	0.0979564	0.0975128	0.0971648	0.0969183	0.0966568	0.0963172	0.0959556	0.095495	0.0950369	0.0945407	0.0940381	0.0934552	0.0928044	0.0921253	0.0914199	0.0906616	0.089899	0.0891501	0.0883773	0.087652	0.0868444	0.0859301	0.0848625	0.0836268	0.0821788	0.0804802	0.0782921	0.0741295
1683.81	0.0994387	0.0992506	0.0991118	0.0989916	0.0990711	0.0989029	0.099035	0.0990191	0.0986156	0.0982689	0.0980104	0.0977369	0.0973984	0.0970112	0.096541	0.096059	0.0955516	0.095012	0.0944177	0.0937435	0.0930534	0.0923366	0.0915802	0.0908067	0.090046	0.0892744	0.088524	0.0877305	0.086792	0.0857402	0.0844939	0.0830616	0.0813911	0.079207	0.0750288
1683.33	0.100498	0.100336	0.100224	0.100079	0.100082	0.0999271	0.100021	0.10003	0.0996794	0.0993601	0.0991156	0.0988301	0.0984926	0.0981188	0.097613	0.09712	0.0965884	0.096051	0.0954323	0.0947475	0.0940596	0.0933444	0.0925638	0.0917923	0.091046	0.0902496	0.089513	0.0886945	0.087771	0.0866958	0.0854651	0.0840094	0.0823539	0.080174	0.0760062
1682.85	0.101363	0.101201	0.101116	0.100985	0.100963	0.100834	0.100877	0.100911	0.100626	0.10036	0.10013	0.0998582	0.0995348	0.0991614	0.098672	0.0981941	0.0976643	0.0971159	0.0964858	0.0958166	0.0951307	0.0944301	0.0936904	0.092895	0.0921629	0.0913807	0.090632	0.0898146	0.0889189	0.0878205	0.0865922	0.0851522	0.0835118	0.0813359	0.0771655
1682.37	0.10198	0.101845	0.101786	0.10167	0.101622	0.101521	0.101551	0.101622	0.101417	0.101191	0.100975	0.100717	0.100421	0.100074	0.099601	0.0991512	0.0986492	0.0981028	0.0975134	0.0968596	0.0962018	0.0955418	0.094804	0.0940496	0.0933318	0.0925768	0.091842	0.0910516	0.0901838	0.0891012	0.0879014	0.086464	0.0848646	0.0827188	0.0785588
1681.88	0.102442	0.10232	0.102287	0.102186	0.102126	0.102064	0.102082	0.102204	0.102039	0.101854	0.101664	0.101421	0.101164	0.100844	0.100387	0.0999653	0.0994911	0.0989727	0.098385	0.0977856	0.0971559	0.0965365	0.0958396	0.0951262	0.0944357	0.0937209	0.093013	0.0922496	0.0914097	0.0903559	0.0892106	0.0878148	0.0862694	0.0841667	0.0800041
1681.4	0.102904	0.102808	0.10275	0.102676	0.102617	0.102568	0.102587	0.102747	0.102609	0.102438	0.102275	0.102059	0.101803	0.101509	0.101056	0.100662	0.100203	0.0997126	0.0991525	0.0985817	0.09798	0.0973882	0.0967322	0.0960599	0.0953966	0.094709	0.094041	0.0933177	0.0925056	0.0914936	0.0903897	0.0890486	0.0875703	0.0855236	0.0813974
1680.92	0.103443	0.10336	0.103316	0.10323	0.103186	0.10315	0.10317	0.103355	0.10323	0.103087	0.102925	0.102736	0.102469	0.102201	0.101738	0.101359	0.100915	0.10044	0.0998941	0.0993257	0.0987522	0.098175	0.0975338	0.0969025	0.0962536	0.0955802	0.094939	0.0942427	0.0934586	0.0924882	0.0914259	0.0901394	0.0887151	0.0867246	0.0826348
1680.44	0.104009	0.103952	0.103922	0.103863	0.103832	0.103824	0.10383	0.10404	0.10393	0.103801	0.103653	0.103491	0.103225	0.10297	0.102524	0.102148	0.101718	0.101231	0.100714	0.100148	0.0995763	0.0990267	0.0984004	0.0977712	0.0971365	0.0964903	0.09585	0.0951548	0.0943855	0.0934439	0.092436	0.0911782	0.089808	0.0878605	0.0838071
1679.96	0.10447	0.104466	0.104449	0.104457	0.10444	0.104471	0.104504	0.104713	0.10463	0.104528	0.104407	0.104272	0.104033	0.103805	0.103375	0.103027	0.102612	0.10214	0.101663	0.101113	0.100543	0.100008	0.099397	0.0987958	0.0981624	0.0975304	0.096904	0.0962228	0.0954554	0.0945426	0.0935502	0.092334	0.0909918	0.0891004	0.0850964
1679.47	0.104737	0.104772	0.10482	0.104869	0.104879	0.104962	0.105022	0.105269	0.105239	0.105164	0.105084	0.104988	0.104789	0.104601	0.104213	0.103906	0.103518	0.103088	0.102639	0.10213	0.101589	0.101094	0.100524	0.0999504	0.0993573	0.0987265	0.09814	0.0974858	0.0967333	0.0958363	0.0948854	0.0937108	0.0924226	0.0905743	0.0865937
1678.99	0.104808	0.104896	0.104984	0.105086	0.105136	0.105245	0.105384	0.105669	0.105679	0.105658	0.105617	0.105562	0.105389	0.105266	0.104934	0.104668	0.104334	0.103958	0.103549	0.103095	0.102608	0.102167	0.101637	0.101105	0.100565	0.0999876	0.099441	0.0988139	0.0981282	0.09726	0.0963635	0.0952306	0.0940225	0.0922302	0.088312
1678.51	0.104854	0.104954	0.105082	0.105224	0.105288	0.105451	0.105629	0.105951	0.106014	0.106021	0.10602	0.106018	0.105873	0.105776	0.105525	0.1053	0.105007	0.104685	0.10433	0.103917	0.103484	0.103097	0.102621	0.102156	0.101682	0.101171	0.100664	0.100103	0.0994452	0.0986446	0.0978157	0.0967634	0.0956483	0.0939382	0.0900694
1678.03	0.105003	0.10513	0.105272	0.105441	0.105532	0.105708	0.105913	0.106273	0.106376	0.106384	0.106436	0.106448	0.106343	0.106285	0.106051	0.105867	0.105615	0.105321	0.105019	0.104661	0.104269	0.103922	0.103487	0.103076	0.102643	0.102172	0.101731	0.101223	0.100619	0.0998863	0.0991118	0.0981532	0.0971182	0.0955291	0.0917227
1677.54	0.105309	0.105462	0.105643	0.105814	0.105958	0.106147	0.106379	0.106751	0.106868	0.106903	0.106956	0.106995	0.10693	0.106886	0.106681	0.106525	0.106288	0.106022	0.105761	0.105418	0.105054	0.104735	0.104341	0.103958	0.103565	0.103134	0.10272	0.102252	0.101689	0.100998	0.100304	0.099413	0.098471	0.096951	0.09322
1677.06	0.105719	0.105885	0.106118	0.10633	0.10654	0.106742	0.107014	0.107398	0.107516	0.107565	0.107658	0.107724	0.107673	0.107656	0.107467	0.107339	0.10713	0.106892	0.106659	0.106331	0.106008	0.105704	0.105338	0.10497	0.104604	0.1042	0.103787	0.103359	0.102824	0.102162	0.101509	0.100673	0.0998108	0.0983599	0.0946913
1676.58	0.10605	0.106282	0.106568	0.106833	0.107122	0.107363	0.107727	0.108123	0.108255	0.108318	0.108438	0.108544	0.108546	0.108542	0.108409	0.108309	0.108141	0.107944	0.107738	0.107465	0.107157	0.10688	0.106542	0.106202	0.105864	0.105461	0.105075	0.104661	0.104154	0.10352	0.102909	0.102115	0.101307	0.0999248	0.0962926
1676.1	0.106278	0.106587	0.106913	0.107231	0.107625	0.10792	0.108362	0.108782	0.108915	0.109045	0.109205	0.109351	0.109394	0.109442	0.109364	0.109305	0.109191	0.109061	0.108896	0.108664	0.108423	0.108174	0.107877	0.107578	0.10728	0.106917	0.106558	0.106158	0.105692	0.1051	0.10453	0.103803	0.10305	0.101737	0.098154
1675.62	0.106466	0.106802	0.107168	0.107552	0.107999	0.108359	0.108867	0.109325	0.109498	0.109656	0.109855	0.110068	0.11015	0.110237	0.110215	0.110223	0.110163	0.110074	0.109975	0.109811	0.109637	0.109429	0.109198	0.108928	0.108683	0.108373	0.108067	0.107707	0.107295	0.106758	0.10623	0.105583	0.104935	0.103705	0.100145
1675.13	0.106707	0.107082	0.107474	0.107886	0.108373	0.108746	0.109307	0.109816	0.110003	0.110214	0.110454	0.11068	0.110815	0.110942	0.110962	0.111024	0.110991	0.11097	0.110899	0.110789	0.110657	0.110528	0.110338	0.110134	0.109943	0.1097	0.109433	0.109139	0.108768	0.108311	0.107864	0.107311	0.106756	0.105621	0.102137
1674.65	0.107142	0.107557	0.107962	0.108376	0.108851	0.109237	0.109825	0.110359	0.110599	0.110837	0.111091	0.111357	0.111493	0.111647	0.111696	0.11176	0.111768	0.111762	0.111731	0.11165	0.111585	0.111509	0.111348	0.111198	0.111047	0.110844	0.11063	0.110376	0.110072	0.109683	0.109316	0.108844	0.108395	0.107355	0.103946
1674.17	0.10776	0.108188	0.10862	0.109061	0.10951	0.109911	0.110485	0.111057	0.111312	0.11159	0.111871	0.112138	0.112301	0.112481	0.112508	0.112614	0.112623	0.112644	0.112629	0.11255	0.112513	0.112478	0.112357	0.112222	0.112111	0.111962	0.111775	0.111561	0.111284	0.110977	0.110638	0.110234	0.109878	0.108932	0.105586
1673.69	0.108429	0.108896	0.109355	0.109823	0.110287	0.110701	0.111276	0.111873	0.11218	0.112486	0.112781	0.113075	0.113253	0.113446	0.113515	0.11361	0.113647	0.11367	0.113669	0.113632	0.11361	0.113603	0.113497	0.113403	0.113319	0.113184	0.113024	0.112837	0.112575	0.112309	0.112012	0.111662	0.111374	0.110497	0.107214
1673.2	0.109034	0.109553	0.110052	0.11056	0.111038	0.111504	0.112093	0.112728	0.113088	0.113421	0.113743	0.114077	0.114282	0.114501	0.114587	0.114723	0.114762	0.114839	0.114866	0.114844	0.114863	0.114896	0.114831	0.114766	0.114696	0.114588	0.114468	0.114282	0.114061	0.113837	0.113568	0.11326	0.113052	0.112218	0.108971
1672.72	0.109535	0.110093	0.110644	0.11118	0.111698	0.112216	0.112858	0.113531	0.113905	0.114279	0.11464	0.115002	0.115259	0.115505	0.115633	0.11581	0.11589	0.116008	0.116089	0.116095	0.116142	0.116229	0.116205	0.11618	0.116164	0.116096	0.116003	0.115857	0.115677	0.115482	0.115268	0.115014	0.114872	0.114134	0.110936
1672.24	0.110035	0.110607	0.111184	0.111748	0.112292	0.112838	0.113519	0.114242	0.114631	0.115032	0.115433	0.115809	0.116106	0.116392	0.116562	0.116767	0.116888	0.117047	0.117168	0.117229	0.117304	0.117432	0.117462	0.117504	0.117515	0.117487	0.11746	0.117354	0.117215	0.117087	0.116928	0.116768	0.116732	0.116089	0.112954
1671.76	0.110627	0.111199	0.11179	0.112355	0.112913	0.113498	0.11418	0.114915	0.115331	0.115733	0.116148	0.116551	0.116862	0.117174	0.117361	0.117581	0.11773	0.117917	0.118092	0.118168	0.118297	0.11844	0.118523	0.118594	0.118658	0.11867	0.118683	0.11863	0.118545	0.118472	0.11838	0.11834	0.118397	0.117862	0.114828
1671.28	0.111361	0.111933	0.112525	0.113104	0.113664	0.114249	0.114945	0.115679	0.116069	0.116473	0.116903	0.117306	0.117619	0.117944	0.118134	0.118356	0.118519	0.118722	0.118911	0.119017	0.119161	0.119317	0.119429	0.119527	0.119619	0.119672	0.119698	0.119686	0.119641	0.119623	0.119598	0.119638	0.119815	0.119375	0.116455
1670.79	0.112161	0.112746	0.113339	0.113932	0.114506	0.115104	0.115788	0.116495	0.116886	0.117291	0.117722	0.118113	0.11844	0.118765	0.118959	0.11917	0.119361	0.119553	0.119757	0.119878	0.120024	0.120195	0.120308	0.120435	0.120541	0.120608	0.120661	0.120663	0.120633	0.120644	0.120673	0.120781	0.121038	0.120706	0.117861
1670.31	0.112882	0.113481	0.114087	0.114695	0.115308	0.115934	0.116631	0.117323	0.117716	0.118122	0.118554	0.118946	0.1193	0.119613	0.11981	0.120049	0.120242	0.120436	0.120654	0.120791	0.120939	0.121125	0.121266	0.121395	0.121515	0.121609	0.12165	0.121679	0.121664	0.121703	0.121774	0.121937	0.122261	0.122011	0.119242
1669.83	0.113409	0.114034	0.114627	0.115289	0.115916	0.116581	0.117292	0.117996	0.118416	0.118824	0.119269	0.119663	0.12003	0.120383	0.120596	0.12085	0.121058	0.12128	0.121526	0.121665	0.121854	0.122055	0.122224	0.122354	0.122515	0.122636	0.122691	0.122747	0.12276	0.122828	0.122941	0.123158	0.123587	0.123407	0.120726
1669.35	0.113767	0.114392	0.115012	0.115675	0.116316	0.116981	0.117706	0.118435	0.118869	0.119304	0.119763	0.120171	0.120565	0.120931	0.121161	0.12143	0.121679	0.121903	0.122177	0.12237	0.122574	0.122815	0.123012	0.123197	0.123385	0.123546	0.123641	0.123711	0.123765	0.123875	0.124068	0.124366	0.124901	0.124855	0.122288
1668.87	0.114059	0.114671	0.115266	0.11593	0.11656	0.117199	0.117938	0.118666	0.119126	0.119563	0.12001	0.120445	0.120841	0.121207	0.121453	0.121737	0.121988	0.122253	0.122554	0.122763	0.122995	0.123264	0.123515	0.123728	0.123969	0.124157	0.124305	0.124428	0.124523	0.124713	0.124974	0.125378	0.126059	0.12616	0.123721
1668.38	0.114391	0.114964	0.115547	0.11616	0.116751	0.11734	0.118065	0.118805	0.119254	0.119692	0.12014	0.12055	0.120947	0.121313	0.121537	0.121837	0.122063	0.122329	0.122646	0.12287	0.123117	0.123414	0.123692	0.123946	0.124227	0.124443	0.124631	0.124794	0.124942	0.125175	0.125542	0.12604	0.126879	0.127139	0.124867
1667.9	0.114722	0.115283	0.11584	0.116403	0.116956	0.117506	0.118193	0.118906	0.119356	0.119795	0.120205	0.120616	0.121001	0.121342	0.121543	0.121819	0.122034	0.122302	0.122594	0.122834	0.123083	0.123394	0.123675	0.123944	0.124252	0.124495	0.12471	0.124887	0.125089	0.125364	0.125811	0.12639	0.127348	0.127781	0.125688
1667.42	0.114989	0.115524	0.116068	0.116594	0.117135	0.117646	0.118295	0.118981	0.119432	0.119859	0.120245	0.120643	0.121016	0.121332	0.121523	0.121788	0.121978	0.122249	0.122517	0.122759	0.123011	0.12331	0.123606	0.123902	0.124212	0.124457	0.124698	0.124902	0.125106	0.125422	0.125911	0.126597	0.127648	0.128241	0.126302
1666.94	0.115047	0.115583	0.116115	0.116616	0.117119	0.11763	0.118267	0.118952	0.119404	0.11982	0.120206	0.12058	0.120953	0.121256	0.121451	0.121692	0.121871	0.122144	0.1224	0.122645	0.122899	0.123213	0.123523	0.123822	0.124133	0.124405	0.12466	0.124865	0.12511	0.125455	0.125999	0.126752	0.127921	0.128649	0.126876
1666.45	0.114885	0.115394	0.115888	0.11639	0.116894	0.117381	0.118005	0.118688	0.119141	0.119559	0.119933	0.120308	0.120683	0.120999	0.121158	0.121401	0.121595	0.12187	0.122141	0.122401	0.12267	0.122986	0.123311	0.123651	0.123963	0.124262	0.124531	0.124763	0.125062	0.125423	0.126034	0.126867	0.128182	0.129096	0.127528
1665.97	0.114527	0.115011	0.11548	0.115944	0.116423	0.11691	0.117496	0.118191	0.118619	0.119025	0.119413	0.119776	0.120139	0.120455	0.120605	0.120863	0.121046	0.121323	0.121621	0.121871	0.122168	0.122485	0.122851	0.123206	0.123533	0.123872	0.124155	0.124427	0.124767	0.125182	0.125874	0.12684	0.128326	0.129426	0.128103
1665.49	0.114079	0.114524	0.114954	0.115381	0.115809	0.11627	0.116831	0.117499	0.117889	0.118283	0.118646	0.118997	0.119335	0.119652	0.119792	0.120039	0.120211	0.12049	0.120777	0.121042	0.121341	0.121686	0.122054	0.122424	0.122778	0.123144	0.123441	0.123753	0.124134	0.124617	0.125389	0.126475	0.128158	0.129483	0.128443
1665.01	0.113579	0.113959	0.11435	0.114753	0.115143	0.115565	0.116075	0.116703	0.117068	0.117437	0.117775	0.118075	0.118388	0.118693	0.118797	0.119007	0.119168	0.119436	0.119725	0.119979	0.12028	0.120614	0.120971	0.121356	0.121711	0.122104	0.122402	0.122741	0.12315	0.123701	0.124527	0.125746	0.1276	0.12915	0.128419
1664.53	0.112948	0.113303	0.113669	0.11406	0.114412	0.114795	0.11528	0.115855	0.116182	0.1165	0.1168	0.117088	0.117376	0.117655	0.117737	0.117923	0.11806	0.118304	0.118594	0.118812	0.119089	0.119437	0.11977	0.120144	0.120488	0.120895	0.121194	0.121547	0.121971	0.122563	0.123444	0.12477	0.126769	0.128531	0.12811
1664.04	0.112071	0.112425	0.112779	0.113145	0.113498	0.11387	0.114342	0.114889	0.115165	0.115459	0.115747	0.11601	0.116274	0.116514	0.116599	0.116774	0.1169	0.11712	0.117399	0.117619	0.117872	0.118209	0.118531	0.118907	0.119252	0.119634	0.119934	0.120301	0.12074	0.121361	0.122296	0.123702	0.12586	0.127808	0.12767
1663.56	0.110946	0.111275	0.111617	0.111984	0.112338	0.112684	0.113183	0.11369	0.113954	0.114224	0.114499	0.114764	0.115015	0.115242	0.115318	0.115495	0.115623	0.115845	0.116112	0.116322	0.116577	0.116929	0.117239	0.117618	0.117977	0.118334	0.118648	0.119029	0.119496	0.120146	0.121149	0.122661	0.124963	0.127124	0.127282
1663.08	0.109562	0.109852	0.110194	0.11055	0.110905	0.111238	0.111725	0.112231	0.11247	0.112715	0.113005	0.11327	0.113509	0.113737	0.113803	0.113982	0.114111	0.114336	0.114618	0.114843	0.115088	0.115467	0.115779	0.116159	0.116533	0.116918	0.117245	0.117653	0.118135	0.118865	0.119936	0.121581	0.124041	0.12644	0.126895
1662.6	0.10806	0.108312	0.108615	0.108947	0.10929	0.109584	0.110059	0.110551	0.110791	0.111011	0.111276	0.111542	0.111756	0.111985	0.112054	0.112235	0.112366	0.112593	0.112876	0.113091	0.113351	0.113731	0.114059	0.114454	0.114855	0.115241	0.115608	0.116056	0.116566	0.117364	0.118541	0.120306	0.122976	0.125613	0.126416
1662.11	0.10652	0.106733	0.106998	0.107305	0.107596	0.107879	0.108314	0.108779	0.109008	0.109203	0.109443	0.109697	0.109899	0.110115	0.110162	0.11032	0.110439	0.110667	0.11094	0.111157	0.111419	0.111801	0.11213	0.112527	0.112942	0.113343	0.11375	0.114199	0.114762	0.115616	0.116886	0.118784	0.121638	0.124525	0.125664
1661.63	0.104953	0.105153	0.105406	0.105662	0.105916	0.106173	0.10657	0.107008	0.107211	0.107408	0.107623	0.107852	0.108017	0.10822	0.108257	0.108391	0.108512	0.108703	0.108964	0.109158	0.109422	0.109806	0.110124	0.110536	0.110952	0.111367	0.111775	0.112251	0.112816	0.113724	0.115062	0.117053	0.120079	0.123165	0.124627
1661.15	0.103361	0.103548	0.103776	0.104007	0.104236	0.104493	0.104852	0.105263	0.105493	0.105678	0.105855	0.106085	0.106225	0.106415	0.106417	0.106553	0.10665	0.10683	0.10708	0.107276	0.107529	0.107901	0.108221	0.108623	0.10904	0.109456	0.109865	0.110355	0.110935	0.111872	0.113238	0.115323	0.118481	0.12174	0.123472
1660.67	0.101665	0.101852	0.10208	0.102313	0.10253	0.102774	0.103108	0.103531	0.103762	0.103949	0.1041	0.104345	0.104472	0.104663	0.104668	0.104793	0.104892	0.105061	0.105313	0.105485	0.105753	0.106127	0.106436	0.106852	0.107271	0.107688	0.108111	0.108615	0.10921	0.110176	0.111597	0.113736	0.116999	0.120432	0.122395
1660.19	0.0999162	0.100117	0.100332	0.100541	0.100758	0.101004	0.101338	0.101759	0.101992	0.102206	0.102345	0.102578	0.102693	0.102898	0.102919	0.103046	0.103147	0.103318	0.103571	0.103759	0.104029	0.104418	0.104742	0.10516	0.10558	0.106024	0.106461	0.106979	0.107602	0.108596	0.110072	0.112318	0.1157	0.11928	0.121462
1659.7	0.0982327	0.0984076	0.0986238	0.0988336	0.0990001	0.0992459	0.099568	0.0999881	0.100235	0.100437	0.100577	0.100785	0.100914	0.101119	0.101144	0.101273	0.101376	0.101549	0.101817	0.10202	0.102292	0.10267	0.103008	0.103442	0.103889	0.10436	0.104798	0.105356	0.106007	0.107043	0.108573	0.110913	0.114427	0.11818	0.120593
1659.22	0.0967053	0.0968674	0.0970582	0.0972434	0.0974109	0.0976181	0.097941	0.0983339	0.0985684	0.0987461	0.0988746	0.0990701	0.0991746	0.0993668	0.099395	0.099513	0.0995914	0.099793	0.100036	0.100256	0.10053	0.100908	0.101262	0.101697	0.102159	0.102632	0.103096	0.103656	0.104347	0.105438	0.107009	0.109429	0.11305	0.11695	0.119594
1658.74	0.0953858	0.0955352	0.0957266	0.0958872	0.0960296	0.0962244	0.0965089	0.0968746	0.0970972	0.0972502	0.0973667	0.0975242	0.0976168	0.0977834	0.097802	0.0979091	0.0979763	0.0981539	0.0983858	0.0985946	0.0988577	0.0992121	0.0995674	0.099992	0.100468	0.100929	0.101394	0.101968	0.102661	0.103768	0.105393	0.107868	0.111556	0.11559	0.118413
1658.26	0.0942484	0.094385	0.094564	0.094726	0.0948434	0.0950516	0.0952978	0.0956494	0.095834	0.0959884	0.0960798	0.0962124	0.096306	0.096434	0.09643	0.0965262	0.0965822	0.0967488	0.0969564	0.0971546	0.0973938	0.0977368	0.098094	0.0984816	0.0989458	0.0994208	0.099861	0.100423	0.101118	0.10224	0.103855	0.106372	0.110088	0.114178	0.117116
1657.77	0.093189	0.0933388	0.0935314	0.0936948	0.0938132	0.0940088	0.0942427	0.0945932	0.0947788	0.0949086	0.0950009	0.0951216	0.0951902	0.0953056	0.095292	0.0953903	0.0954481	0.0955907	0.0958	0.0959876	0.0962029	0.0965475	0.0968806	0.0972572	0.0977227	0.0981729	0.098601	0.0991636	0.0998607	0.10096	0.102578	0.105097	0.108814	0.112922	0.115935
1657.29	0.0922205	0.0923706	0.0925638	0.0927156	0.0928479	0.0930311	0.0932916	0.0936279	0.0938016	0.0939327	0.094052	0.0941477	0.0942174	0.0943332	0.094323	0.0944104	0.09447	0.0946146	0.0948125	0.0950027	0.09522	0.0955532	0.0959012	0.0962669	0.0967206	0.097159	0.097601	0.0981647	0.0988506	0.0999526	0.10156	0.104082	0.107814	0.111926	0.114962
1656.81	0.0913821	0.0915194	0.0917002	0.0918534	0.0919737	0.0921573	0.0924186	0.0927667	0.0929154	0.0930479	0.0931552	0.0932519	0.0933356	0.0934258	0.093406	0.0935084	0.0935698	0.0937166	0.0939291	0.0941087	0.0943282	0.094676	0.0950128	0.0953935	0.0958616	0.0963012	0.096731	0.0972957	0.0979966	0.0991012	0.100711	0.103261	0.107009	0.111125	0.114198
1656.33	0.0907516	0.0908892	0.0910446	0.0911862	0.0913204	0.0914916	0.0917275	0.0920484	0.0921722	0.092293	0.0924013	0.092486	0.0925448	0.0926354	0.092606	0.0926845	0.0927607	0.0928835	0.0931106	0.0932928	0.0934883	0.0938247	0.0941764	0.0945592	0.0950025	0.0954563	0.0959	0.0964528	0.0971555	0.0982889	0.099914	0.102454	0.106204	0.110362	0.113459
1655.85	0.0904332	0.090558	0.090688	0.090831	0.0909662	0.0910988	0.0913354	0.0916292	0.091689	0.0917852	0.0918684	0.0919152	0.091975	0.092027	0.091975	0.0920426	0.0920946	0.0922194	0.0924222	0.0925938	0.0927784	0.0930904	0.093431	0.0937898	0.0942344	0.0946634	0.095095	0.0956488	0.0963404	0.0974506	0.0990652	0.101608	0.105347	0.109483	0.112577
1655.36	0.0903748	0.0904868	0.0906174	0.0907618	0.090937	0.091057	0.0912943	0.091548	0.0915438	0.0916024	0.0916475	0.0916694	0.0917042	0.0917436	0.091643	0.0916997	0.0917275	0.0918413	0.0920328	0.0921678	0.0923155	0.0926031	0.0929196	0.0932544	0.0936483	0.0940525	0.094446	0.0949878	0.0956423	0.0967163	0.0982944	0.100775	0.104451	0.108539	0.111579
1654.88	0.0905113	0.0906366	0.0907678	0.0909266	0.0911677	0.0913013	0.0915782	0.0917787	0.0916846	0.0917055	0.0917256	0.0917355	0.0917584	0.0917592	0.091649	0.0916948	0.0917114	0.0918012	0.0919813	0.0921059	0.0922036	0.0924668	0.0927332	0.0930311	0.0933872	0.0937536	0.094109	0.0946129	0.0952172	0.096242	0.0977575	0.10015	0.103736	0.107712	0.110632
1654.4	0.0907649	0.0909034	0.0910222	0.0912344	0.0915675	0.0917015	0.0920442	0.0922175	0.0920334	0.0920037	0.0920248	0.0920097	0.0920206	0.0920348	0.091915	0.0919498	0.0919682	0.0920472	0.0922289	0.0923299	0.0924168	0.0926426	0.0928588	0.0931327	0.0934382	0.0937798	0.094097	0.0945629	0.0951042	0.0960926	0.0975327	0.0998364	0.103321	0.107145	0.109906
1653.92	0.0911484	0.0913002	0.0914196	0.0916462	0.0920712	0.0922058	0.0926271	0.0927472	0.0924862	0.0924188	0.0924279	0.0923878	0.0924128	0.0924274	0.092298	0.0923219	0.0923551	0.0924361	0.0926064	0.09271	0.0927729	0.0929743	0.0931664	0.0934164	0.0936841	0.0940009	0.094293	0.094721	0.0952381	0.0961513	0.0975548	0.0997702	0.103153	0.106851	0.109428
1653.44	0.091753	0.091866	0.091986	0.092227	0.092692	0.092827	0.093275	0.093368	0.09303	0.092899	0.092896	0.092844	0.092844	0.092859	0.09272	0.092733	0.092755	0.092825	0.092997	0.09309	0.093142	0.093319	0.093474	0.0937	0.093956	0.094248	0.094515	0.094918	0.095398	0.096301	0.097642	0.099808	0.103089	0.106648	0.109066
1652.95	0.0926046	0.0927178	0.0928124	0.0930288	0.0934948	0.0935912	0.0940269	0.0940798	0.0936908	0.0935222	0.0935071	0.0934172	0.0933792	0.0933816	0.093207	0.0931831	0.0931809	0.0932139	0.0933746	0.093444	0.0934721	0.0936377	0.0937426	0.0939446	0.0942019	0.0944431	0.094698	0.095076	0.0955449	0.0963857	0.0976772	0.0997548	0.102934	0.106367	0.1086
1652.47	0.0937421	0.0938166	0.0938858	0.0940646	0.0944665	0.0945375	0.0949218	0.0949605	0.0945726	0.0943663	0.0943132	0.0941853	0.0940964	0.0940602	0.093863	0.0937892	0.0937238	0.0937328	0.0938431	0.0938631	0.0938802	0.0940084	0.0940892	0.0942413	0.0944608	0.0946772	0.094907	0.0952471	0.0956788	0.0964574	0.0976863	0.0996366	0.102675	0.105917	0.107927
1651.99	0.0950357	0.0950714	0.0951412	0.0952694	0.0955813	0.0956137	0.0959208	0.0959713	0.0956364	0.0954185	0.0953534	0.0952005	0.0950606	0.0949728	0.094714	0.0946162	0.0945006	0.0944468	0.0945067	0.0944771	0.0944704	0.0945742	0.0946048	0.0947329	0.0949278	0.0951064	0.095285	0.0955741	0.0959558	0.096646	0.0977735	0.0995964	0.102442	0.105467	0.107149
1651.51	0.0963812	0.0963912	0.0964486	0.0965392	0.096748	0.096755	0.0969847	0.097099	0.0968302	0.0966136	0.0965495	0.0963716	0.0962068	0.0960804	0.095799	0.0956643	0.0954985	0.0953947	0.0954302	0.0953512	0.0953075	0.0953739	0.0954064	0.0954976	0.0956417	0.0957695	0.095936	0.0961742	0.0965057	0.0971077	0.0981206	0.0997772	0.102403	0.105186	0.106501
1651.02	0.0977138	0.097724	0.097769	0.097809	0.0979278	0.0979352	0.0981006	0.0982268	0.09805	0.0978608	0.0977716	0.0976078	0.097418	0.097279	0.096962	0.0968034	0.0966004	0.0964726	0.0964708	0.0963682	0.0963136	0.0963556	0.096364	0.0964572	0.0965636	0.0966666	0.096795	0.0970082	0.0972896	0.0978034	0.0987278	0.100231	0.102638	0.105139	0.106088
1650.54	0.0990464	0.0990568	0.0990894	0.0991048	0.0991336	0.0991284	0.0992425	0.0994066	0.0992698	0.099095	0.0989937	0.098818	0.0986292	0.0984776	0.098112	0.0979425	0.0977413	0.0975635	0.0975374	0.0974112	0.0973457	0.0973763	0.0973736	0.0974298	0.0975245	0.0976027	0.097719	0.0978942	0.0981385	0.0986031	0.099426	0.100789	0.103003	0.105261	0.105856
1650.06	0.100483	0.100468	0.100488	0.100466	0.100469	0.100413	0.100501	0.100651	0.100516	0.100355	0.100229	0.100028	0.0998144	0.0996372	0.099262	0.0990686	0.0988172	0.0986414	0.0985779	0.0984283	0.0983258	0.098332	0.0983052	0.0983505	0.0983944	0.0984608	0.098539	0.0987023	0.0988834	0.0992858	0.100033	0.101256	0.103264	0.105291	0.105572
1649.58	0.101984	0.101969	0.101951	0.101904	0.101896	0.10184	0.10189	0.102026	0.101865	0.10168	0.101529	0.101303	0.101052	0.100849	0.100438	0.100208	0.099945	0.0997194	0.0996055	0.0994323	0.099293	0.0992488	0.0991978	0.0991931	0.0991864	0.099215	0.099255	0.0993673	0.0994854	0.0998124	0.100458	0.101527	0.103317	0.105101	0.105042
1649.1	0.103473	0.103458	0.103441	0.103395	0.103375	0.103306	0.10337	0.103492	0.103293	0.103109	0.102907	0.102656	0.10238	0.102164	0.101718	0.101464	0.101151	0.100901	0.10075	0.100514	0.100338	0.100243	0.100129	0.100075	0.100017	0.0999821	0.099958	0.100006	0.100048	0.100274	0.100779	0.101669	0.103214	0.104703	0.104277
1648.61	0.10478	0.104791	0.104774	0.104756	0.104763	0.104694	0.104785	0.104919	0.104695	0.1045	0.104298	0.104036	0.10376	0.103519	0.103063	0.102772	0.102435	0.102161	0.101973	0.101713	0.101487	0.101342	0.101165	0.101073	0.100952	0.100866	0.100765	0.100736	0.100702	0.100814	0.101179	0.101863	0.103136	0.104318	0.10346
1648.13	0.105774	0.105812	0.105821	0.105844	0.105851	0.105823	0.105953	0.106098	0.105876	0.105695	0.105494	0.105233	0.104984	0.104744	0.104304	0.104015	0.103654	0.103395	0.103182	0.102899	0.102636	0.10248	0.102266	0.102124	0.101952	0.101828	0.10165	0.10157	0.101473	0.10147	0.101708	0.1022	0.103215	0.104076	0.102813
1647.65	0.106444	0.106482	0.106518	0.106555	0.106615	0.1066	0.106757	0.10694	0.106693	0.106526	0.106352	0.106118	0.105896	0.105656	0.105246	0.104959	0.104626	0.104369	0.104171	0.10389	0.103616	0.103436	0.10321	0.103045	0.102848	0.102699	0.102496	0.102378	0.102205	0.102153	0.102263	0.102602	0.103411	0.104003	0.102373
1647.17	0.106814	0.106865	0.106902	0.106953	0.107041	0.107052	0.107236	0.107418	0.107158	0.10698	0.106834	0.106613	0.106419	0.106205	0.105811	0.105539	0.10522	0.104979	0.104782	0.104531	0.104233	0.104053	0.10383	0.103653	0.103445	0.103298	0.103069	0.102927	0.102729	0.102615	0.102662	0.102873	0.103503	0.103865	0.10192
1646.68	0.10699	0.107041	0.107079	0.107118	0.107246	0.107257	0.107442	0.107623	0.107351	0.107174	0.107016	0.106809	0.106642	0.106415	0.106038	0.105755	0.105464	0.105225	0.105043	0.104794	0.104485	0.10432	0.104072	0.103898	0.103665	0.103519	0.103278	0.103124	0.102889	0.102739	0.10271	0.102807	0.103296	0.103454	0.101246
1646.2	0.106983	0.107035	0.107073	0.107114	0.107255	0.107268	0.107466	0.107619	0.107375	0.107186	0.107042	0.106823	0.106644	0.106431	0.106057	0.105763	0.105487	0.10525	0.105043	0.104784	0.104477	0.104314	0.104042	0.103844	0.103612	0.103441	0.103188	0.103009	0.102724	0.102537	0.102433	0.102416	0.102738	0.102692	0.100209
1645.72	0.106743	0.106795	0.106846	0.106876	0.107031	0.107057	0.107256	0.107447	0.107217	0.107043	0.106912	0.106708	0.106542	0.106304	0.105946	0.105667	0.105367	0.105145	0.104927	0.10467	0.104352	0.104165	0.103895	0.103672	0.103416	0.10322	0.102955	0.102725	0.102416	0.10218	0.101975	0.101843	0.101984	0.101722	0.0989761
1645.24	0.106165	0.106243	0.106308	0.106339	0.106495	0.106534	0.106734	0.106976	0.106799	0.106665	0.106548	0.106384	0.106232	0.10602	0.105679	0.105402	0.105117	0.104897	0.104681	0.104426	0.104123	0.103963	0.103669	0.103436	0.103181	0.10296	0.102683	0.102441	0.102108	0.101797	0.101529	0.10127	0.101257	0.100791	0.0977564
1644.76	0.105274	0.105339	0.105431	0.105437	0.105582	0.105647	0.105848	0.106141	0.106042	0.105949	0.105859	0.105748	0.105611	0.105451	0.105113	0.104877	0.10462	0.104415	0.104239	0.104	0.103725	0.10358	0.103301	0.103083	0.102855	0.102622	0.102359	0.102092	0.101761	0.101426	0.101109	0.100761	0.100621	0.100003	0.0967188
1644.27	0.104111	0.104176	0.104269	0.104289	0.104395	0.104475	0.104662	0.10498	0.104935	0.104869	0.104819	0.104748	0.104638	0.10453	0.104209	0.104015	0.103772	0.103607	0.10346	0.103262	0.103015	0.102898	0.102659	0.102469	0.102281	0.102076	0.101827	0.101587	0.101257	0.100926	0.100611	0.100227	0.100011	0.0992665	0.0958501
1643.79	0.102856	0.102909	0.102989	0.102998	0.103092	0.103159	0.103334	0.103638	0.103633	0.103555	0.103532	0.103488	0.103392	0.103285	0.102993	0.102827	0.102612	0.102462	0.102355	0.10216	0.101954	0.101864	0.101667	0.101518	0.101357	0.101179	0.100957	0.100744	0.100442	0.100114	0.0998012	0.09942	0.0991668	0.0983614	0.0948644
1643.31	0.101628	0.101668	0.101735	0.101733	0.101789	0.101843	0.102006	0.102296	0.102279	0.102215	0.102168	0.102137	0.102029	0.101923	0.101647	0.101483	0.101269	0.101135	0.101017	0.100837	0.100634	0.100571	0.100389	0.100254	0.100121	0.0999575	0.099749	0.0995498	0.0992633	0.0989633	0.0986534	0.0982488	0.0979716	0.0971313	0.0935797
1642.83	0.100464	0.100492	0.100547	0.100533	0.100577	0.100618	0.100756	0.101032	0.101016	0.100941	0.100868	0.100826	0.100705	0.100599	0.100314	0.100152	0.0999274	0.0997692	0.0996653	0.0994619	0.0992606	0.0991998	0.0990192	0.0988871	0.0987422	0.0985666	0.098372	0.0981609	0.0978762	0.097566	0.0972455	0.0968046	0.0965035	0.0955892	0.091983
1642.34	0.0992489	0.0992634	0.0993062	0.0993194	0.0993515	0.0994065	0.0995192	0.0998065	0.0997784	0.0997047	0.0996328	0.0995787	0.0994596	0.0993538	0.099072	0.0988858	0.0986632	0.0984812	0.0983659	0.0981519	0.0979528	0.0978546	0.0976758	0.0975327	0.0973762	0.0972018	0.096982	0.0967719	0.0964632	0.0961296	0.0957857	0.0953214	0.0949443	0.0939822	0.0902954
1641.86	0.0978774	0.0979052	0.0979486	0.0979632	0.0979962	0.0980518	0.0981781	0.0984642	0.0984502	0.0983778	0.0983069	0.0982798	0.0981618	0.0980564	0.097765	0.0976199	0.0973861	0.0971931	0.0970794	0.096868	0.0966579	0.0965613	0.0963844	0.0962174	0.0960621	0.0958889	0.095657	0.095448	0.0951281	0.0947843	0.0944168	0.0939292	0.0935152	0.0925181	0.0887767
1641.38	0.096298	0.096313	0.096357	0.096399	0.096407	0.096463	0.09659	0.096875	0.096875	0.096817	0.09676	0.096734	0.096656	0.096551	0.096276	0.096146	0.095914	0.095723	0.095637	0.095441	0.095246	0.095151	0.094989	0.094824	0.094696	0.094511	0.094306	0.094098	0.093806	0.093465	0.093113	0.092615	0.092229	0.091236	0.087492
1640.9	0.0945106	0.0945128	0.0945444	0.0945878	0.0945968	0.0946272	0.0947419	0.0950388	0.0950268	0.0949962	0.0949271	0.0949022	0.0948382	0.0947466	0.094475	0.0943601	0.0941429	0.0939799	0.0938826	0.093728	0.0935481	0.0934677	0.0933336	0.0931836	0.0930829	0.0929251	0.092747	0.092566	0.0923019	0.0919897	0.0916662	0.0912358	0.0908908	0.0899539	0.0862983
1640.42	0.0925801	0.0925826	0.0926018	0.0926336	0.0926305	0.0926355	0.0927508	0.0930205	0.0929966	0.0929413	0.0928862	0.0928493	0.0927734	0.0926822	0.092414	0.0923012	0.0920858	0.0919248	0.0918421	0.0916901	0.0915382	0.0914724	0.0913402	0.0912313	0.0911318	0.0910142	0.09085	0.0907091	0.0904728	0.0902154	0.0899333	0.0895706	0.0892927	0.0884508	0.0849486
1639.93	0.0905457	0.0905354	0.0905422	0.0905754	0.0905473	0.0905657	0.0906558	0.0909113	0.0908624	0.0908085	0.0907284	0.0906795	0.0905916	0.0904878	0.09021	0.0900862	0.0898596	0.0897138	0.0896197	0.0894571	0.0892944	0.0892562	0.0891258	0.0890189	0.0889468	0.0888174	0.08868	0.0885531	0.0883448	0.088116	0.0878755	0.0875804	0.0873695	0.0866228	0.083261
1639.45	0.0883162	0.0883062	0.0883266	0.0883612	0.088347	0.088353	0.0884567	0.088711	0.0886502	0.0885976	0.0885315	0.0884576	0.0883578	0.0882544	0.087967	0.0878323	0.0876075	0.0874507	0.0873452	0.0871722	0.0870245	0.0869619	0.0868334	0.0867156	0.0866317	0.0865165	0.08638	0.0862542	0.0860737	0.0858607	0.0856356	0.0853822	0.0852384	0.0845997	0.0813653
1638.97	0.0857748	0.085791	0.085825	0.085874	0.0858738	0.0859062	0.0860236	0.0863288	0.086256	0.0862438	0.0861916	0.0861318	0.086033	0.085943	0.085672	0.0855394	0.0853164	0.0851746	0.0850448	0.0848742	0.0847416	0.0846806	0.084554	0.0844382	0.0843556	0.0842416	0.084106	0.0839942	0.0838026	0.0836314	0.0834348	0.083223	0.0831462	0.0825896	0.0795086
1638.49	0.0828564	0.0828858	0.0829594	0.0830228	0.0830756	0.0831474	0.0832785	0.0836086	0.0835498	0.083578	0.0835527	0.083533	0.0834742	0.0834236	0.083169	0.0830645	0.0828823	0.0827555	0.0826534	0.0825112	0.0824067	0.0823473	0.0822486	0.0821478	0.0820795	0.0819797	0.081871	0.0817732	0.0816225	0.0814801	0.081351	0.0811938	0.081223	0.0807875	0.0779119
1638.01	0.0795609	0.0796296	0.0797298	0.0798076	0.0799133	0.0800117	0.0801824	0.0805243	0.0805056	0.0805481	0.0805628	0.0805831	0.0805644	0.0805532	0.080354	0.0802776	0.0801492	0.0800894	0.0800149	0.0799143	0.0798508	0.079832	0.0797742	0.0797145	0.0796864	0.0796138	0.079545	0.0795003	0.0794034	0.0793288	0.0792671	0.0792426	0.0794039	0.0791544	0.0765362
1637.52	0.0760445	0.0761394	0.0762662	0.0763584	0.0765301	0.0766549	0.0768654	0.0771931	0.0771754	0.0772323	0.077287	0.0773343	0.0773426	0.0773838	0.077227	0.0772046	0.077117	0.0770984	0.0770905	0.0770313	0.077009	0.0770308	0.0770268	0.0770211	0.0770464	0.077014	0.077024	0.0770193	0.0769894	0.0770214	0.0770663	0.0771614	0.0775197	0.0774954	0.0752126
1637.04	0.072515	0.0726102	0.0727376	0.0728572	0.0730948	0.0732332	0.0734833	0.0737838	0.0737542	0.0738254	0.0738941	0.0739684	0.0740038	0.0740584	0.073957	0.0739367	0.0739159	0.0739253	0.073971	0.0739664	0.0739591	0.0740215	0.0740584	0.0740938	0.0741593	0.0741931	0.074256	0.0742784	0.0743413	0.0744541	0.0746184	0.0748592	0.0754016	0.0756413	0.0736939
1636.56	0.0690376	0.069146	0.069313	0.06946	0.0697506	0.0699154	0.0701922	0.0704916	0.070437	0.0704836	0.0705792	0.0706806	0.070717	0.070785	0.070713	0.0707338	0.0707278	0.0707652	0.0708386	0.0708624	0.0708832	0.0709472	0.071025	0.0711014	0.0711812	0.0712552	0.071345	0.0714074	0.0715242	0.0717308	0.0719756	0.072362	0.0730754	0.0735532	0.0719412
1636.08	0.0656642	0.0657988	0.0659664	0.0661538	0.0664974	0.0666756	0.0670311	0.0673164	0.0672498	0.0673108	0.0674203	0.0675358	0.0675862	0.0676806	0.067625	0.0676739	0.0676957	0.0677481	0.0678492	0.0678884	0.0679243	0.0680159	0.0681086	0.0682	0.0683071	0.0683823	0.068499	0.0686144	0.0687591	0.0690205	0.0693458	0.0698648	0.0707362	0.0714261	0.0701495
1635.59	0.0623427	0.0625036	0.0626978	0.0628996	0.0632961	0.0635009	0.06387	0.0641931	0.0641276	0.0642159	0.0643524	0.0645079	0.0645854	0.0647062	0.06468	0.064757	0.0648196	0.064887	0.0650287	0.0650965	0.0651344	0.0652666	0.0653612	0.0654937	0.065615	0.0657304	0.065861	0.0660035	0.066202	0.0665052	0.0669239	0.0675626	0.0685921	0.069507	0.0685268
1635.11	0.0590473	0.0592214	0.0594292	0.0596584	0.0600689	0.0603001	0.060683	0.0610179	0.0610054	0.0611341	0.0613106	0.0614931	0.0616106	0.0617708	0.061774	0.061892	0.0619824	0.062117	0.0622863	0.0623695	0.0624616	0.0626344	0.0627828	0.0629433	0.063105	0.0632606	0.063431	0.0636265	0.063866	0.0642498	0.0647751	0.0655464	0.0667729	0.067939	0.0672682
1634.63	0.0558428	0.0560302	0.0562516	0.0564822	0.0568546	0.0570994	0.0574829	0.0578166	0.0578702	0.0580522	0.0582557	0.0584652	0.0586098	0.0588094	0.058842	0.0590141	0.0591323	0.0592949	0.0595048	0.0596426	0.0597757	0.0600151	0.0602304	0.060445	0.0606599	0.0608687	0.061079	0.0613536	0.0616729	0.0621505	0.0627952	0.0637122	0.0651618	0.0665789	0.0662825
1634.15	0.0528724	0.053034	0.053269	0.053488	0.0538094	0.0540676	0.0544128	0.0547584	0.054865	0.0550744	0.0552918	0.0555154	0.055674	0.055887	0.055962	0.0561492	0.0562822	0.0564858	0.0567104	0.0569026	0.0571028	0.0573828	0.057639	0.0579206	0.0581888	0.0584768	0.058753	0.0590806	0.0594928	0.0600642	0.0608154	0.061904	0.0635636	0.0652578	0.0653358
1633.67	0.050253	0.0504148	0.0506244	0.0508448	0.0510892	0.0513478	0.0516547	0.0520122	0.0521588	0.0523956	0.0525879	0.0528126	0.0529852	0.0531856	0.053277	0.0534663	0.0536141	0.0538327	0.054072	0.0542666	0.0545079	0.0548285	0.0551256	0.0554482	0.0557567	0.0560849	0.056414	0.0568076	0.0572867	0.0579259	0.0588226	0.0600438	0.0619134	0.0638457	0.0642591
1633.18	0.0480235	0.0481726	0.0483828	0.0485786	0.0487849	0.0490311	0.0493126	0.0496819	0.0498556	0.0500937	0.0503	0.0504997	0.0506604	0.0508612	0.050956	0.0511344	0.051271	0.0514916	0.0517195	0.0519297	0.052173	0.0525082	0.0528202	0.0531579	0.0535066	0.053849	0.054205	0.0546387	0.0551716	0.0558656	0.0568557	0.0581966	0.0602243	0.0623946	0.0631044
1632.7	0.0461191	0.0462684	0.0464792	0.0466634	0.0468577	0.0470913	0.0473606	0.0477287	0.0479424	0.0481689	0.0483762	0.0485639	0.0487386	0.0489268	0.049025	0.0491794	0.0493178	0.0495406	0.0497571	0.0499697	0.0502152	0.050552	0.0508658	0.0512185	0.0515686	0.0519252	0.052282	0.0527427	0.0533036	0.0540392	0.0550839	0.0565314	0.0587171	0.0610866	0.0620408
1632.22	0.0444096	0.0445722	0.0447836	0.0449692	0.0451514	0.0453986	0.0456815	0.0460484	0.0462632	0.046491	0.0467123	0.046914	0.0470898	0.0472914	0.04738	0.0475495	0.0477027	0.0479275	0.0481586	0.0483478	0.0486083	0.0489467	0.0492624	0.0496172	0.0499945	0.0503523	0.050723	0.0511978	0.0517735	0.0525379	0.053676	0.0552172	0.057522	0.0601165	0.0613021
1631.74	0.0428302	0.043006	0.043218	0.043392	0.0436142	0.0438358	0.0441064	0.0444852	0.044701	0.0449432	0.0451654	0.0453812	0.045571	0.045799	0.045904	0.0460756	0.0462566	0.0464964	0.0467292	0.0469598	0.0472094	0.0475624	0.047893	0.0482888	0.0486674	0.0490524	0.049437	0.0499388	0.0505424	0.0513616	0.0525672	0.054215	0.0566908	0.0594844	0.0609534
1631.25	0.0413808	0.0415698	0.0417694	0.0419448	0.042155	0.042403	0.0426483	0.043026	0.0432428	0.0434734	0.0436965	0.0439394	0.0441302	0.0443456	0.04448	0.0446797	0.0448755	0.0451173	0.0453648	0.0456238	0.0459145	0.0462951	0.0466406	0.0470514	0.0474703	0.0478825	0.048294	0.0488228	0.0494803	0.0503543	0.0516274	0.0534078	0.0560806	0.0590733	0.0608387
1630.77	0.0401653	0.0403286	0.0405288	0.0406926	0.0409037	0.0411393	0.0413592	0.0417227	0.0419276	0.0421465	0.0423576	0.0426015	0.0428064	0.0430092	0.043134	0.0433358	0.0435464	0.0438032	0.0440523	0.0443269	0.0446456	0.0450408	0.0454012	0.0458401	0.0462732	0.0467386	0.04719	0.0477329	0.0484312	0.049373	0.0507265	0.0526266	0.0554705	0.0587012	0.060724
1630.29	0.0392619	0.0394124	0.0395742	0.0397134	0.0399125	0.0401355	0.0403432	0.0406925	0.0408854	0.0410797	0.0412788	0.0415107	0.0416776	0.0418678	0.041996	0.0421868	0.0423992	0.0426452	0.0428829	0.0431599	0.0434678	0.0438776	0.0442398	0.0446807	0.0451412	0.0456078	0.046086	0.0466689	0.0473952	0.0483916	0.0497997	0.0518324	0.0548213	0.0582382	0.0605184
1629.81	0.0386444	0.0387822	0.0389186	0.0390462	0.0392202	0.0394438	0.0396261	0.0399742	0.0401292	0.0403118	0.0404989	0.0407188	0.0408608	0.0410254	0.041131	0.0413239	0.0414861	0.0417341	0.0419604	0.042227	0.0425369	0.0429223	0.0432604	0.0437034	0.0441651	0.0446329	0.045125	0.045696	0.0464501	0.0474883	0.0489378	0.0510642	0.0542112	0.0578011	0.0602737
1629.33	0.038222	0.038373	0.038484	0.038613	0.038775	0.038986	0.039156	0.039503	0.039633	0.039817	0.039979	0.040174	0.040317	0.040469	0.040578	0.040747	0.040898	0.041122	0.041337	0.041593	0.041879	0.042253	0.042593	0.043025	0.043449	0.043918	0.044398	0.04497	0.045726	0.046806	0.048284	0.050504	0.05377	0.057533	0.060211
1628.84	0.0378906	0.0380288	0.0381534	0.0382838	0.0384468	0.0386452	0.0388159	0.0391358	0.0392668	0.0394262	0.0396151	0.0397982	0.0399422	0.0400946	0.040194	0.0403781	0.0404919	0.0407309	0.0409346	0.041193	0.0414681	0.0418437	0.0421726	0.0426066	0.0430189	0.0434761	0.04397	0.044543	0.0453139	0.0464227	0.0479422	0.0502428	0.0536408	0.0575899	0.0604733
1628.36	0.0375721	0.0377106	0.0378228	0.0379676	0.0381315	0.0383305	0.0385148	0.0388075	0.0389266	0.0390873	0.0392642	0.0394483	0.0396064	0.0397722	0.039862	0.0400612	0.0401898	0.0404178	0.0406491	0.0409101	0.0412002	0.0415644	0.0418952	0.0423443	0.0427578	0.0432292	0.043724	0.0443241	0.0451098	0.0462604	0.0478473	0.0502286	0.0537847	0.0579068	0.0610216
1627.88	0.0372927	0.0374314	0.0375442	0.0376904	0.0378553	0.0380287	0.0382138	0.0385053	0.0386124	0.0387615	0.0389264	0.0391115	0.0392706	0.0394368	0.03953	0.0397442	0.0398616	0.0401178	0.0403507	0.0406271	0.0409194	0.0412982	0.0416568	0.0421079	0.0425488	0.0430344	0.043556	0.0441571	0.0449838	0.046176	0.0478435	0.0503314	0.0540455	0.0583798	0.061726
1627.4	0.0371822	0.0372952	0.0373956	0.0375302	0.03767	0.037831	0.0380167	0.038281	0.0383892	0.0385136	0.0386795	0.0388656	0.0389998	0.0391534	0.039237	0.0394403	0.0395725	0.0398177	0.0400522	0.0403312	0.0406255	0.0410189	0.0413924	0.0418456	0.0423137	0.0428135	0.043362	0.0439772	0.0448447	0.0460657	0.0478136	0.0503952	0.0542544	0.0587877	0.0623653
1626.91	0.0373058	0.03738	0.037468	0.037591	0.0377058	0.0378412	0.0380146	0.0382648	0.038361	0.0384738	0.0386146	0.0387758	0.038885	0.039026	0.039087	0.0392924	0.0393874	0.0396216	0.0398448	0.0401132	0.0403966	0.0407786	0.041167	0.0416092	0.0420786	0.0426056	0.043155	0.0437842	0.0446666	0.0459294	0.0477318	0.050407	0.0543982	0.0590916	0.0628616
1626.43	0.0376504	0.0376858	0.0377614	0.0378728	0.0379626	0.0380854	0.0382335	0.0384696	0.0385668	0.038655	0.0387837	0.038933	0.0390042	0.0391196	0.039171	0.0393655	0.0394233	0.0396335	0.0398454	0.0401032	0.0403497	0.0407203	0.0410846	0.0415158	0.0419735	0.0425017	0.043039	0.0436822	0.0445665	0.0458451	0.047689	0.0504318	0.054542	0.0593955	0.0633189
1625.95	0.0381249	0.0381476	0.0382108	0.0383366	0.0383883	0.0385117	0.0386344	0.0388563	0.0389416	0.0390441	0.0391478	0.0392721	0.0393444	0.0394472	0.039489	0.0396466	0.0396932	0.0398924	0.0400799	0.0403143	0.0405368	0.040883	0.0412362	0.0416565	0.0421024	0.0426188	0.043144	0.0437753	0.0446614	0.0459428	0.0478151	0.0506256	0.0548159	0.0598164	0.0638932
1625.47	0.0386125	0.0386354	0.0386992	0.0388264	0.0388921	0.0390029	0.0391264	0.0393211	0.0393944	0.0395113	0.039603	0.0397283	0.0398016	0.0398918	0.039937	0.0400836	0.040132	0.0403204	0.0404965	0.0407203	0.040945	0.0412538	0.0416088	0.0420181	0.0424654	0.04297	0.043483	0.0441023	0.0449774	0.0462744	0.0481623	0.0510014	0.0552977	0.0604454	0.0646626
1624.99	0.039074	0.0390972	0.0391616	0.0393032	0.0393958	0.0395202	0.0396313	0.0398248	0.0398732	0.0399914	0.0400841	0.0402104	0.0402848	0.0403754	0.040437	0.0405727	0.0406229	0.0408003	0.040965	0.0412174	0.0414311	0.0417415	0.0420854	0.0424838	0.0429323	0.0434381	0.043952	0.0445724	0.0454493	0.0467491	0.0486654	0.0515462	0.0559226	0.0611783	0.0655619
1624.5	0.0396006	0.039611	0.039689	0.039806	0.0399126	0.0400374	0.0401752	0.0403286	0.040378	0.0404716	0.0405782	0.0406926	0.040755	0.040846	0.040911	0.0410488	0.0411008	0.0412932	0.0414336	0.0416884	0.0419042	0.0422032	0.042549	0.0429624	0.0434122	0.0439062	0.044421	0.0450554	0.0459472	0.0472498	0.0491686	0.052104	0.0565344	0.0618852	0.0663702
1624.02	0.0402442	0.0402678	0.0403074	0.0404128	0.0405334	0.0406586	0.0407711	0.0409364	0.0409348	0.0410428	0.0411243	0.0412138	0.0412772	0.0413556	0.041424	0.0415249	0.0416047	0.0417601	0.0419022	0.0421334	0.0423513	0.0426519	0.0429736	0.043376	0.0438271	0.0443223	0.044838	0.0454734	0.0463541	0.0476595	0.0495808	0.0525318	0.0570162	0.0624101	0.0669705
1623.54	0.0410957	0.0411066	0.0411468	0.0412016	0.0413231	0.0414359	0.041536	0.0416741	0.0416606	0.0417309	0.0418004	0.0418649	0.0419294	0.0419822	0.042015	0.042092	0.0421736	0.042305	0.0423967	0.0426175	0.0428114	0.0430876	0.0433852	0.0437767	0.044203	0.0446994	0.04519	0.0458135	0.046696	0.0479912	0.0499019	0.0528426	0.0573161	0.06274	0.0672978
1623.06	0.0421033	0.0421144	0.0421292	0.0421594	0.0422559	0.0423431	0.042431	0.0425549	0.0425164	0.0425881	0.0426456	0.0426851	0.0427116	0.0427518	0.042762	0.042815	0.0428724	0.042967	0.0430343	0.0432055	0.0434016	0.0436404	0.0439138	0.0442683	0.044657	0.0451286	0.045594	0.0461925	0.047064	0.0483098	0.0501841	0.0531014	0.0575509	0.06294	0.0674822
1622.57	0.0431368	0.0431482	0.0431636	0.0431822	0.0432536	0.0433284	0.0433909	0.0435006	0.0434762	0.0435232	0.0435557	0.0436092	0.0436238	0.0436254	0.043626	0.0436551	0.0437013	0.0437459	0.0438148	0.0439496	0.0441087	0.0443231	0.0445594	0.044903	0.0452409	0.0456877	0.046128	0.0466886	0.0475229	0.0487195	0.0505702	0.0534252	0.0577988	0.0631269	0.0676015
1622.09	0.0441054	0.04413	0.044159	0.044153	0.0441994	0.0442746	0.0443248	0.0444204	0.04441	0.0444714	0.0444918	0.0445334	0.044536	0.044551	0.044516	0.0445472	0.0445692	0.0445898	0.0446344	0.0447586	0.0448938	0.0450968	0.045296	0.0456286	0.0459548	0.0463508	0.046753	0.0473146	0.0481118	0.0492592	0.0510344	0.053827	0.0580986	0.0633528	0.0677208
1621.61	0.04497	0.0449948	0.0450244	0.0450068	0.0450412	0.0451168	0.0451547	0.0452492	0.0452658	0.0453156	0.0453239	0.0453666	0.0453702	0.0453856	0.045354	0.0453613	0.0453721	0.0453947	0.045428	0.0455286	0.0456529	0.0458575	0.0460456	0.0463412	0.0466557	0.0470399	0.04743	0.0479536	0.0487137	0.0498119	0.0515376	0.0542288	0.0583984	0.0635137	0.0677621
1621.13	0.0457825	0.0457946	0.0457988	0.0457826	0.0457919	0.0458681	0.0459066	0.0460129	0.0460436	0.0460687	0.046065	0.0461087	0.0461134	0.0461032	0.046062	0.0460714	0.046058	0.0460696	0.0460915	0.0461817	0.046282	0.0464752	0.0466522	0.0469499	0.0472396	0.047599	0.047964	0.0484757	0.0492116	0.0502606	0.0519237	0.0545136	0.0585553	0.0635056	0.0675694
1620.65	0.0465951	0.0465944	0.0465992	0.0465584	0.0465297	0.0465803	0.0466196	0.0467247	0.0467564	0.0467569	0.0467412	0.0467729	0.0467526	0.0467298	0.046679	0.0466644	0.0466398	0.0466276	0.0466381	0.0466917	0.0467812	0.046963	0.0471028	0.0473765	0.0476546	0.0479892	0.048342	0.0488157	0.0495016	0.0505272	0.0521019	0.0545774	0.0584651	0.0632376	0.0670778
1620.16	0.0474466	0.0474202	0.0473996	0.0473472	0.0473064	0.0473186	0.0473455	0.0474494	0.0474432	0.047432	0.0474173	0.047411	0.0473788	0.0473304	0.047231	0.0472185	0.0471567	0.0471205	0.0470936	0.0471238	0.0471633	0.0473337	0.0474494	0.0476992	0.0479135	0.0482233	0.048538	0.0489998	0.0496355	0.0505989	0.052085	0.0544332	0.058141	0.0626835	0.0662741
1619.68	0.0482332	0.048194	0.048161	0.048123	0.0480572	0.0480438	0.0480714	0.0481352	0.048104	0.0480812	0.0480544	0.0480232	0.047979	0.047905	0.047796	0.0477596	0.0476476	0.0475874	0.0475362	0.0475298	0.0475454	0.0476654	0.047757	0.0479438	0.0481334	0.0484054	0.048695	0.0490798	0.0496654	0.0505666	0.0519642	0.054146	0.0576478	0.0619734	0.0652754
1619.2	0.0488638	0.0488118	0.0487924	0.0487428	0.048691	0.048665	0.0486803	0.048743	0.0486868	0.0486524	0.0486005	0.0485704	0.0485012	0.0484276	0.048296	0.0482487	0.0481125	0.0480283	0.0479398	0.0479228	0.0479015	0.0479711	0.0480516	0.0481754	0.0483403	0.0485615	0.0488	0.0491598	0.0496823	0.0504823	0.0517914	0.0538198	0.0571156	0.0611853	0.0641987
1618.72	0.0492343	0.0491826	0.0491638	0.0491286	0.0491167	0.0490783	0.0491202	0.0491687	0.0490486	0.0490415	0.0489776	0.0489485	0.0488674	0.0487812	0.048653	0.0485948	0.0484604	0.0483782	0.0482523	0.0482119	0.0481796	0.0482378	0.0482812	0.0483811	0.0484952	0.0486916	0.048892	0.0492009	0.0496732	0.050398	0.0515925	0.0534676	0.0565445	0.0603712	0.063096
1618.24	0.0493449	0.0492804	0.0492752	0.0492674	0.0492955	0.0492705	0.0493392	0.0493605	0.0492154	0.0491837	0.0491208	0.0491057	0.0490126	0.0489268	0.048802	0.0487458	0.0486002	0.0485332	0.0483959	0.0483579	0.0483148	0.0483356	0.0483678	0.0484437	0.0485332	0.0486918	0.048867	0.0491379	0.0495472	0.0502096	0.0513027	0.0530374	0.0559083	0.0594792	0.0619024
1617.75	0.0492734	0.0491832	0.0491786	0.0491722	0.0492662	0.0492288	0.0493501	0.0493442	0.0491352	0.0490788	0.0490299	0.0490028	0.0489108	0.0488254	0.048704	0.0486499	0.0485061	0.0484411	0.0483054	0.048244	0.0481899	0.0482123	0.0482074	0.0482724	0.0483241	0.0484579	0.048621	0.048854	0.0492261	0.0498133	0.0508178	0.0524252	0.0550902	0.0583921	0.0605527
1617.27	0.049072	0.048995	0.048952	0.04896	0.049081	0.049031	0.049179	0.049133	0.048886	0.048805	0.048757	0.048692	0.048601	0.048516	0.048385	0.048307	0.048178	0.048102	0.047968	0.047883	0.047831	0.047803	0.047787	0.047815	0.047855	0.047977	0.048102	0.048297	0.048645	0.04917	0.050086	0.051553	0.054038	0.057084	0.058969
1616.79	0.0487926	0.0487028	0.0486344	0.0486438	0.0487658	0.0487162	0.0488259	0.0487658	0.0484808	0.0483622	0.0483151	0.0482252	0.0481092	0.0480376	0.047884	0.0478081	0.0476549	0.0475679	0.0474096	0.047314	0.0472251	0.0471987	0.0471456	0.0471496	0.0471519	0.0472621	0.047362	0.047532	0.0478169	0.0483187	0.0491332	0.0504858	0.0527648	0.0555939	0.0572293
1616.31	0.0483181	0.0482546	0.0481738	0.0481586	0.0482685	0.0482065	0.0482778	0.0482035	0.0479196	0.0477893	0.0477432	0.0476153	0.0475004	0.0474032	0.047253	0.0471532	0.0470018	0.0468778	0.0467211	0.0465891	0.0464892	0.0464254	0.0463482	0.0463413	0.0463188	0.0464042	0.046479	0.0466111	0.0468588	0.0472984	0.0480503	0.0492756	0.0513877	0.0539998	0.0553856
1615.82	0.0476357	0.0475724	0.0474922	0.0474524	0.0475243	0.0474497	0.0474828	0.0474203	0.0471764	0.0470345	0.0469894	0.0468495	0.0467226	0.0466128	0.046466	0.0463552	0.0461926	0.0460578	0.0458897	0.0457601	0.0456364	0.0455482	0.0454728	0.0454549	0.0454078	0.0454814	0.045531	0.0456381	0.0458618	0.046252	0.0469155	0.0480264	0.0499715	0.0523798	0.053555
1615.34	0.0466802	0.0466302	0.0465506	0.0464862	0.046494	0.04642	0.0464147	0.046377	0.0461732	0.0460586	0.0460275	0.0459016	0.0457628	0.0456664	0.045497	0.0454013	0.0452275	0.0450947	0.0449022	0.0447752	0.0446665	0.0445539	0.0445064	0.0444776	0.0444317	0.0444675	0.044531	0.0446132	0.0448127	0.0451797	0.0457676	0.0467772	0.0485684	0.0507727	0.0517633
1614.86	0.0455038	0.045454	0.045362	0.045273	0.0452168	0.0451562	0.0451386	0.0451128	0.044962	0.0448618	0.0448316	0.0447198	0.044569	0.044486	0.044333	0.0442394	0.0440674	0.0439236	0.0437458	0.0436212	0.0435276	0.0434166	0.043371	0.0433572	0.0433126	0.0433626	0.043401	0.0434972	0.0436856	0.0440164	0.0445418	0.045489	0.0471262	0.0491656	0.0499586
1614.38	0.0441974	0.0441218	0.0440174	0.0439038	0.0438356	0.0437494	0.0437195	0.0437056	0.0435688	0.043483	0.0434537	0.043343	0.0431932	0.0431236	0.042961	0.0428695	0.0427123	0.0425835	0.0424074	0.0422852	0.0421937	0.0420973	0.0420666	0.0420418	0.0420245	0.0420627	0.042128	0.0422122	0.0423895	0.0426971	0.043199	0.0440708	0.045567	0.0474415	0.0481019
1613.9	0.0428129	0.0426986	0.0425948	0.0424566	0.0423633	0.0422777	0.0422094	0.0421943	0.0420846	0.0419871	0.0419588	0.0418621	0.0417004	0.0416312	0.041472	0.0413826	0.0412272	0.0411004	0.0409259	0.0408063	0.0407168	0.040622	0.0405802	0.0405705	0.0405544	0.0405938	0.040647	0.0407453	0.0409374	0.0412088	0.0416611	0.0424836	0.0438779	0.0456264	0.0461412
1613.41	0.0413505	0.0412364	0.0411072	0.0409704	0.0408651	0.0407669	0.0406994	0.0406571	0.0405484	0.0404653	0.040412	0.0403033	0.0401556	0.0400738	0.039905	0.0398176	0.039677	0.0395524	0.0393665	0.0392363	0.039149	0.0390558	0.0390158	0.0389951	0.0389804	0.039021	0.039075	0.0391483	0.0393294	0.0395774	0.0400063	0.0407794	0.0420717	0.0436814	0.0441026
1612.93	0.039784	0.0396572	0.0395286	0.0394062	0.0392888	0.0392042	0.0391243	0.0390548	0.0389602	0.0388784	0.0388131	0.0387184	0.0385588	0.0384774	0.038312	0.0382397	0.0380879	0.0379653	0.037781	0.0376404	0.0375551	0.0374635	0.0374124	0.0373808	0.0373673	0.0374091	0.037438	0.0375254	0.0376693	0.0378941	0.0382994	0.0390102	0.0402136	0.0417233	0.0420509
1612.45	0.0380356	0.037935	0.037807	0.037686	0.0375956	0.0375114	0.0374322	0.0373616	0.037281	0.0372006	0.0371362	0.0370556	0.03691	0.036829	0.03668	0.0366098	0.0364598	0.0363652	0.0361826	0.0360574	0.0359612	0.0358842	0.035809	0.0357794	0.0357542	0.0357842	0.035827	0.0358764	0.0360352	0.0362238	0.0365926	0.037267	0.0383944	0.0397782	0.0400382
1611.97	0.0361052	0.0360178	0.0359034	0.0357968	0.0357074	0.0356496	0.0355841	0.0355254	0.0354588	0.0353928	0.0353423	0.0352758	0.0351442	0.0350636	0.034957	0.0348889	0.0347537	0.0346871	0.0345062	0.0343964	0.0343023	0.0342529	0.0341796	0.034152	0.0341281	0.0341593	0.034203	0.0342534	0.0344011	0.0345795	0.0349248	0.0355368	0.0365882	0.0378981	0.0380775
1611.48	0.0340447	0.0339706	0.0338698	0.0337646	0.0337021	0.0336449	0.03358	0.0335591	0.0334936	0.0334419	0.0334054	0.0333529	0.0332484	0.0331682	0.033091	0.033064	0.0329306	0.032879	0.0327257	0.0326315	0.0325654	0.0325306	0.0324722	0.0324467	0.032437	0.0324694	0.032514	0.0325785	0.032715	0.0328962	0.0332179	0.0338066	0.0347951	0.036018	0.0361428
1611	0.0319713	0.0318974	0.0317972	0.0316934	0.0316319	0.0315881	0.031511	0.0315149	0.0314374	0.0313871	0.0313776	0.0313391	0.0312356	0.0311818	0.031134	0.031109	0.0309904	0.030954	0.0308283	0.0307625	0.0306856	0.0306784	0.0306348	0.0306243	0.030629	0.0306756	0.030721	0.0307865	0.030938	0.0311218	0.0314591	0.0319854	0.0329499	0.034086	0.0341822
1610.52	0.0299238	0.0298502	0.0297636	0.0296352	0.0295876	0.0295444	0.0294549	0.0294706	0.0293812	0.0293452	0.0293367	0.0292862	0.0292098	0.0291694	0.029138	0.0291151	0.0289983	0.0289639	0.0288528	0.0288156	0.0287407	0.0287481	0.0287064	0.028711	0.0287299	0.0287777	0.02885	0.0289296	0.0290699	0.0292695	0.0295962	0.0300992	0.0310138	0.0321019	0.0321695
1610.04	0.0279414	0.027868	0.027795	0.027681	0.0276084	0.0275786	0.0274898	0.0274784	0.027403	0.0273424	0.0273348	0.0273114	0.027223	0.027183	0.027168	0.0271472	0.0270452	0.0270128	0.0269164	0.0268686	0.0268088	0.0268048	0.026778	0.0267716	0.0268178	0.0268668	0.02694	0.0270076	0.0271498	0.0273522	0.0276814	0.028161	0.0290516	0.0300658	0.0301308
1609.56	0.025998	0.0259378	0.0258654	0.0257528	0.0256942	0.0256648	0.0255897	0.0255642	0.0255028	0.0254306	0.0254499	0.0254146	0.0253272	0.0253006	0.025289	0.0252573	0.0251831	0.0251397	0.025058	0.0249996	0.0249549	0.0249525	0.0249276	0.0249232	0.0249577	0.0250079	0.025082	0.0251506	0.0252557	0.0254739	0.0257796	0.0262358	0.0270764	0.0280557	0.0281311
1609.07	0.0240545	0.0240206	0.0239488	0.0238506	0.0238059	0.0237901	0.0237156	0.0236889	0.0236416	0.0235837	0.023604	0.0235957	0.0235224	0.0234962	0.023475	0.0234584	0.023399	0.0233706	0.0232905	0.0232347	0.023192	0.0232042	0.0231682	0.0231529	0.0232146	0.023253	0.023315	0.0233717	0.0234916	0.0236996	0.0239817	0.0244146	0.0252053	0.0261366	0.0262094
1608.59	0.0221371	0.0221034	0.0220452	0.0219614	0.0219307	0.0219153	0.0218806	0.0218527	0.0218194	0.0217629	0.0218102	0.0218029	0.0217306	0.0217308	0.021726	0.0217114	0.0216798	0.0216406	0.0215751	0.0215347	0.0214942	0.021508	0.0214868	0.0214865	0.0215626	0.0215762	0.021639	0.0217097	0.0218186	0.0220422	0.0222879	0.0226974	0.0234381	0.0243216	0.0244048
1608.11	0.0202846	0.0202382	0.0201936	0.0201242	0.0200814	0.0200666	0.0200455	0.0200294	0.0200232	0.019981	0.0200163	0.020023	0.0199778	0.0199784	0.019964	0.0199905	0.0199607	0.0199495	0.0198856	0.0198478	0.0198353	0.0198377	0.0198314	0.0198592	0.0199235	0.0199643	0.020028	0.0200868	0.0202235	0.0204239	0.020672	0.0210582	0.021762	0.0226105	0.0226781
1607.63	0.0185362	0.018516	0.018446	0.018365	0.0183362	0.0183218	0.0183144	0.0182972	0.018279	0.0182512	0.0182874	0.0183082	0.018264	0.018265	0.018267	0.0182956	0.0182676	0.0182714	0.0182092	0.0181738	0.0181764	0.0182064	0.018202	0.0182448	0.0183104	0.0183654	0.01843	0.0184768	0.0186284	0.0188446	0.0190692	0.019445	0.0201248	0.0209254	0.0210034
1607.14	0.0169438	0.0169108	0.0168414	0.0167748	0.016721	0.01672	0.0167003	0.016682	0.0166778	0.0166384	0.0166755	0.0166714	0.0166412	0.0166426	0.016648	0.0166657	0.0166525	0.0166453	0.0165978	0.0165648	0.0165825	0.0166011	0.0166116	0.0166564	0.0167233	0.0167665	0.016845	0.0168928	0.0170723	0.0172523	0.0175054	0.0178578	0.0184876	0.0192793	0.0193547
1606.66	0.0154943	0.0154486	0.0153928	0.0153276	0.0152747	0.0152743	0.0152422	0.0152097	0.0152066	0.0151685	0.0152066	0.0151905	0.0151744	0.0151502	0.015159	0.0151918	0.0151674	0.0151362	0.0150903	0.0150729	0.0150666	0.0150998	0.0151122	0.0151591	0.0152142	0.0152586	0.015325	0.0153869	0.0155552	0.015712	0.0159545	0.0162966	0.0169025	0.0176462	0.017732
1606.18	0.0141359	0.0140904	0.0140352	0.0139844	0.0139455	0.0139585	0.0139012	0.0138935	0.0138654	0.0138287	0.0138678	0.0138527	0.0138246	0.0138138	0.0138	0.0138478	0.0138122	0.0137832	0.0137389	0.0137109	0.0137068	0.0137286	0.0137428	0.0137787	0.0138352	0.0138678	0.013922	0.0139719	0.0141422	0.0142886	0.0145077	0.0148394	0.0153823	0.0161042	0.0161874
1605.7	0.0128424	0.0127842	0.0127556	0.0127062	0.0126682	0.0127078	0.0126641	0.0126422	0.0126282	0.0126058	0.0126199	0.0126058	0.0126048	0.0125684	0.012571	0.0126209	0.0126001	0.0125601	0.0125044	0.012492	0.0124899	0.0124873	0.0125034	0.0125414	0.0125731	0.0126199	0.012662	0.0127	0.0128591	0.0129953	0.0131908	0.0135122	0.0140052	0.0146661	0.0147597
1605.22	0.011562	0.011517	0.011502	0.01148	0.011443	0.011483	0.01144	0.011443	0.01143	0.011422	0.011424	0.01145	0.011424	0.011401	0.011407	0.011472	0.011453	0.011415	0.011348	0.011351	0.011351	0.01135	0.011394	0.011408	0.011441	0.011489	0.011532	0.011571	0.011693	0.011832	0.012017	0.012302	0.012758	0.013371	0.013449
1604.73	0.0103726	0.0103278	0.0103264	0.0102928	0.0102568	0.0103102	0.0102939	0.0102698	0.0102578	0.0102642	0.0102671	0.0103072	0.0102952	0.0102726	0.010282	0.0103491	0.0103319	0.0102959	0.0102436	0.010249	0.0102641	0.0102647	0.0102976	0.0103266	0.0103479	0.0104101	0.010454	0.010494	0.0106179	0.0107467	0.0109342	0.0111958	0.0116148	0.0121669	0.0122553
1604.25	0.00927412	0.0092296	0.0092418	0.0091966	0.00916152	0.00921548	0.00918684	0.00916152	0.0091506	0.00915832	0.00914924	0.00920332	0.0091924	0.0091702	0.009196	0.00926516	0.00923676	0.00922884	0.00916512	0.00918608	0.00921624	0.00919244	0.0092532	0.00927128	0.00929384	0.00937024	0.009415	0.00944308	0.00956884	0.00968736	0.00987732	0.0101156	0.0105237	0.0110278	0.0111136
1603.77	0.00829268	0.0082614	0.0082612	0.0082174	0.00818328	0.00822472	0.00819676	0.00815728	0.0081474	0.00815648	0.00813536	0.00817748	0.0081676	0.0081458	0.008175	0.00823324	0.00820664	0.00821376	0.00813868	0.00816212	0.00819436	0.00817216	0.0082218	0.00824192	0.00826576	0.00834336	0.008389	0.00843112	0.00855876	0.00868004	0.00883348	0.0090614	0.00944552	0.00991476	0.00999796
1603.29	0.00741524	0.0073712	0.0073846	0.0073422	0.00730904	0.00735096	0.00731068	0.00727004	0.0072482	0.00725864	0.00722548	0.00726864	0.0072598	0.0072384	0.007258	0.00729232	0.00726752	0.00727668	0.00720324	0.00722916	0.00725048	0.00721688	0.0072684	0.00729056	0.00731568	0.00736848	0.007415	0.00745816	0.00757468	0.00769872	0.00784164	0.0080462	0.00840636	0.00884068	0.00893428
1602.81	0.0065898	0.006559	0.00656	0.006519	0.0065128	0.0065552	0.0065026	0.0064738	0.006453	0.0064518	0.0064196	0.0064508	0.006443	0.006409	0.006445	0.0064814	0.0064454	0.0064566	0.0063848	0.0064132	0.0064106	0.0063786	0.006432	0.0064432	0.0064566	0.0064976	0.006545	0.0065762	0.0066946	0.0067824	0.0069148	0.007109	0.0074192	0.0078186	0.0079096
1602.32	0.00581636	0.0057728	0.0057744	0.0057608	0.00575556	0.00578544	0.00573352	0.00572956	0.0056968	0.00570996	0.00567872	0.00569796	0.0057042	0.0056706	0.00571	0.00573548	0.00570128	0.00571452	0.00564436	0.00568824	0.00566172	0.00564432	0.0056866	0.00569984	0.00570152	0.00574372	0.005779	0.00579824	0.00591852	0.00600908	0.00609196	0.0062628	0.00654904	0.00690052	0.00697592
1601.84	0.00504292	0.0049996	0.0050148	0.0050026	0.00501132	0.00502868	0.00499044	0.00499832	0.0049796	0.00499412	0.00496384	0.00499712	0.0049914	0.0049712	0.005014	0.00504156	0.00502216	0.00502444	0.00498192	0.00501528	0.00499084	0.00498804	0.0050192	0.00502148	0.00501144	0.00506784	0.005091	0.00512428	0.00522044	0.00531376	0.00538612	0.0055336	0.00578288	0.00609944	0.00615924
1601.36	0.00430848	0.0042654	0.0042942	0.0042704	0.00430608	0.00432392	0.00427336	0.00428008	0.0042754	0.00427828	0.00428796	0.00429628	0.0043046	0.0042848	0.004331	0.00438664	0.00435604	0.00436036	0.00431948	0.00436832	0.00433296	0.00433176	0.0043778	0.00438212	0.00437336	0.00444396	0.004468	0.00448932	0.00457436	0.00465744	0.00473228	0.0048694	0.00509472	0.00536336	0.00542056
1600.88	0.00366504	0.0036092	0.0036256	0.0036162	0.00365284	0.00363216	0.00360828	0.00360084	0.0035972	0.00360144	0.00361208	0.00363444	0.0036438	0.0036244	0.003674	0.00373172	0.00368992	0.00370928	0.00367004	0.00370836	0.00368808	0.00370148	0.0037494	0.00374276	0.00374828	0.00380708	0.003845	0.00388036	0.00395428	0.00404012	0.00410444	0.0042182	0.00441956	0.00469228	0.00473388
1600.39	0.0031191	0.00307	0.003087	0.003066	0.0031036	0.0030769	0.0030602	0.0030256	0.0030425	0.0030351	0.0030467	0.0030766	0.003074	0.003055	0.0031015	0.0031548	0.0031213	0.0031362	0.0030921	0.0031264	0.0031082	0.0031362	0.003173	0.0031619	0.0031752	0.0032222	0.003261	0.0032844	0.0033602	0.0034423	0.0034961	0.0035995	0.0037769	0.0040277	0.0040667
1599.91	0.00257316	0.0025308	0.0025484	0.0025158	0.00255436	0.00252164	0.00251212	0.00245036	0.0024878	0.00246876	0.00248132	0.00251876	0.0025042	0.0024856	0.002529	0.00257788	0.00255268	0.00256312	0.00251416	0.00254444	0.00252832	0.00257092	0.0025966	0.00258104	0.00260212	0.00263732	0.002677	0.00268844	0.00276612	0.00284448	0.00288776	0.0029808	0.00313424	0.00336312	0.00339952
1599.43	0.00211172	0.0020826	0.0021008	0.0020696	0.00209612	0.00206388	0.00206804	0.00200512	0.0020436	0.00202592	0.00202644	0.00207792	0.0020644	0.0020332	0.00208	0.00213096	0.00209456	0.00210704	0.00205972	0.00207948	0.00206544	0.00209664	0.0021242	0.00209768	0.00212004	0.00214344	0.002184	0.00219648	0.00226304	0.00234416	0.00236392	0.0024336	0.00256308	0.00277004	0.00280384
1598.95	0.00167628	0.0016474	0.0016662	0.0016364	0.00167688	0.00164512	0.00164996	0.00159888	0.0016384	0.00162208	0.00163656	0.00167608	0.0016766	0.0016588	0.001696	0.00173604	0.00170144	0.00171596	0.00168328	0.00169252	0.00168056	0.00171336	0.0017298	0.00169232	0.00171596	0.00175356	0.001769	0.00176952	0.00183796	0.00189584	0.00191808	0.0019774	0.00208292	0.00225496	0.00228616
1598.47	0.00124084	0.0012252	0.0012446	0.0012292	0.00128364	0.00123936	0.00125788	0.00121864	0.0012592	0.00124424	0.00125968	0.00130024	0.0013018	0.0012974	0.001338	0.00136712	0.00133432	0.00137688	0.00133284	0.00134456	0.00136068	0.00136908	0.0013744	0.00135196	0.00138988	0.00140268	0.001432	0.00143356	0.00149088	0.00152552	0.00155024	0.0015992	0.00169376	0.00183088	0.00184648
1597.98	0.000844399	0.000828999	0.000848999	0.000834999	0.000890399	0.000859599	0.000865799	0.000838399	0.000879999	0.000879399	0.000895799	0.0009374	0.00094	0.000949	0.000967	0.0010242	0.0009932	0.0010378	0.0010084	0.0010096	0.0010408	0.0010378	0.001058	0.0010376	0.0010638	0.0010778	0.001108	0.0011236	0.0011698	0.0012072	0.0012344	0.001273	0.0013566	0.0014718	0.0014718
1597.5	0.00049996	0.0004588	0.0004924	0.0004928	0.00054916	0.00051884	0.00049972	0.00049716	0.0005268	0.00055356	0.00055792	0.00058756	0.0005912	0.0006006	0.000635	0.00069428	0.00063908	0.00071172	0.00067096	0.00068764	0.00072092	0.00070652	0.0007416	0.00073624	0.00075072	0.00076592	0.000797	0.00081364	0.00086172	0.00087588	0.00091856	0.0009468	0.00103244	0.00115172	0.00113612
1597.02	0.00019452	0.0001796	0.0002138	0.0002026	0.00025992	0.00024308	0.00021164	0.00020792	0.0002256	0.00026672	0.00025904	0.00028972	0.0002944	0.0002912	0.000329	0.00039036	0.00033696	0.00041164	0.00035952	0.00039168	0.00041404	0.00041424	0.0004382	0.00044788	0.00043764	0.00046704	0.000499	0.00051668	0.00055364	0.00057056	0.00061572	0.0006466	0.00072128	0.00081864	0.00080044
1596.54	-6.92013e-06	-3.46001e-05	-1.28001e-05	-9.60013e-06	4.86799e-05	3.23199e-05	1.55988e-06	-1.63201e-05	2.39988e-06	4.48799e-05	3.81599e-05	8.28799e-05	7.55999e-05	5.97999e-05	0.000101	0.00015144	0.00011284	0.00017656	0.00011308	0.00016072	0.00017216	0.00017396	0.0001998	0.00021152	0.00018956	0.00020716	0.00024	0.00027172	0.00029756	0.00030424	0.00035188	0.0003594	0.00042312	0.00052456	0.00049076
1596.05	-0.00018236	-0.0001838	-0.0001614	-0.0001568	-9.756e-05	-0.00012644	-0.00014352	-0.00016256	-0.0001558	-9.896e-05	-0.00010472	-7.196e-05	-9.12e-05	-0.0001066	-4.9e-05	-9.47999e-06	-4.628e-05	6.48001e-06	-5.536e-05	-5.23999e-06	-4.71999e-06	-1.31999e-06	2.64e-05	2.716e-05	6.48001e-06	2.528e-05	4.6e-05	6.576e-05	9.348e-05	8.992e-05	0.00014004	0.0001502	0.00020296	0.00025648	0.00022008
1595.57	-0.0003058	-0.000294	-0.000284	-0.000265	-0.0002178	-0.0002202	-0.0002236	-0.0002568	-0.000249	-0.0001908	-0.0002086	-0.0001618	-0.00018	-0.000195	-0.000147	-0.0001054	-0.0001404	-9.85999e-05	-0.0001458	-0.0001062	-0.0001036	-9.85999e-05	-8.19999e-05	-6.61999e-05	-0.0001116	-9.16e-05	-7e-05	-6.22e-05	-4.56e-05	-3.34e-05	-6.79999e-06	6e-06	4.78e-05	7.94e-05	4.03999e-05
1595.09	-0.000390241	-0.000365201	-0.000354601	-0.000347201	-0.000299041	-0.000300961	-0.000277681	-0.000312041	-0.000303201	-0.000256641	-0.000260481	-0.000212641	-0.0002298	-0.0002444	-0.000193	-0.00014932	-0.00018252	-0.00015168	-0.00019724	-0.00015516	-0.00016348	-0.00015688	-0.0001384	-0.00012056	-0.00016468	-0.00014348	-0.000134	-0.00012516	-0.00010668	-0.00010472	-8.86401e-05	-7.32e-05	-5.536e-05	-1.96799e-05	-6.12796e-05
1594.61	-0.00040968	-0.0003844	-0.0003862	-0.0003644	-0.00034128	-0.00031672	-0.00030576	-0.00032828	-0.0003314	-0.00028348	-0.00027336	-0.00023748	-0.0002536	-0.0002418	-0.000226	-0.00018024	-0.00019864	-0.00017876	-0.00020968	-0.00017812	-0.00018436	-0.00016316	-0.0001558	-0.00014892	-0.00017876	-0.00015636	-0.000159	-0.00013612	-0.00012876	-0.00012404	-0.00010548	-0.0001004	-8.052e-05	-7.976e-05	-9.79597e-05
1594.13	-0.00035112	-0.0003256	-0.0003398	-0.0003166	-0.00030552	-0.00029348	-0.00026884	-0.00029252	-0.0002946	-0.00027132	-0.00024724	-0.00023632	-0.0002384	-0.0002262	-0.00022	-0.00017216	-0.00018876	-0.00016684	-0.00018312	-0.00017508	-0.00016624	-0.00016944	-0.0001472	-0.00013828	-0.00016684	-0.00015624	-0.000158	-0.00013408	-0.00012484	-0.00010436	-0.00010932	-0.0001016	-9.268e-05	-8.784e-05	-9.56398e-05
1593.64	-0.00022756	-0.0002148	-0.0002154	-0.0002038	-0.00020476	-0.00017924	-0.00017992	-0.00019176	-0.0001928	-0.00018116	-0.00016912	-0.00015716	-0.0001582	-0.0001456	-0.000149	-0.00012508	-0.00012688	-0.00011592	-0.00011756	-0.00012004	-0.00012212	-0.00011072	-0.0001126	-0.00010164	-0.00010292	-0.00010412	-0.000118	-9.304e-05	-8.192e-05	-7.168e-05	-7.416e-05	-7.68e-05	-5.284e-05	-5.692e-05	-6.73199e-05
1593.16	0	0	0	0	0	0	0	0	0	0	0	0	0	0	0	0	0	0	0	0	0	0	0	0	0	0	0	0	0	0	0	0	0	0	0
1592.68	0.000294888	0.000269949	0.000295551	0.000279235	0.000265041	0.000265306	0.000249653	0.00024899	0.000235857	0.00023599	0.000250317	0.00021198	0.000225112	0.000212776	0.000200572	0.000199245	0.000186245	0.000171919	0.000156531	0.000169133	0.000156531	0.000156531	0.000145388	0.000134245	0.000137827	0.000142204	0.000121378	0.000114082	0.000121776	0.000116337	0.00013849	0.000124694	0.000151224	0.000172847	0.000195928
1592.2	0.000667775	0.000617897	0.000643101	0.000610469	0.000621081	0.000595611	0.000564305	0.000575979	0.000562713	0.000562979	0.000552632	0.000527958	0.000528224	0.00051655	0.000466142	0.000463489	0.000450489	0.000434836	0.00039106	0.000390264	0.00039106	0.00037806	0.000355775	0.000346489	0.000340652	0.000336407	0.000320754	0.000319163	0.000334551	0.000310673	0.000341979	0.000327388	0.000367449	0.000423694	0.000456858
1591.71	0.00110566	0.00104385	0.00105565	0.0010197	0.00102912	0.00100392	0.000956959	0.000980969	0.000941571	0.000941969	0.000932948	0.000882938	0.000896336	0.000872326	0.000822714	0.000805734	0.000766734	0.000749754	0.000716591	0.000702397	0.000690591	0.000677591	0.000657163	0.000623734	0.000621479	0.000621612	0.000598132	0.000589244	0.000586326	0.00058301	0.000623469	0.000608082	0.000674674	0.000752541	0.000808787
1591.23	0.00162155	0.0015738	0.0015722	0.00150694	0.00152816	0.00149022	0.00142761	0.00143796	0.00139843	0.00139896	0.00136526	0.00132892	0.00132945	0.0012801	0.00123129	0.00119998	0.00114798	0.00112967	0.00108112	0.00107953	0.00105512	0.00104212	0.000997551	0.000965979	0.000954306	0.000958816	0.00094051	0.000911326	0.000929102	0.000920347	0.000943959	0.000953775	0.0010469	0.00114639	0.00122571
1590.75	0.00222844	0.00218174	0.00216675	0.00208517	0.0021052	0.00206753	0.00198927	0.00198595	0.00193329	0.00190795	0.00188858	0.0018529	0.00182756	0.00176588	0.00170486	0.00167222	0.00160722	0.00157459	0.00152365	0.00150866	0.00147165	0.00145865	0.00141594	0.00137322	0.00135213	0.00136102	0.00133489	0.00131141	0.00132388	0.00132268	0.00134245	0.00137747	0.00147112	0.00159223	0.00170764
1590.27	0.00296533	0.00291969	0.00286531	0.00278041	0.00279924	0.00273584	0.00265492	0.00263794	0.00255914	0.00253394	0.0024769	0.00245488	0.00240367	0.00232965	0.00225643	0.00223547	0.00213147	0.00208451	0.00203118	0.0020028	0.00195318	0.00194018	0.00188633	0.00184547	0.00181496	0.00182822	0.00179427	0.00177649	0.00179665	0.00177702	0.00179294	0.00186616	0.00197335	0.00210308	0.00225457
1589.79	0.00379321	0.00376164	0.00368086	0.00357964	0.00358429	0.00350814	0.00342457	0.00339393	0.003289	0.00325093	0.00318221	0.00314786	0.00309679	0.00298443	0.002899	0.00286371	0.00274671	0.00269843	0.00261671	0.00258793	0.00249971	0.00248671	0.00243471	0.00239571	0.00236879	0.00237343	0.00233164	0.00231957	0.00232143	0.00230936	0.00232143	0.00240686	0.00254057	0.00267893	0.0028535
1589.3	0.0047251	0.00469459	0.00460041	0.00450888	0.00447333	0.00439745	0.00428522	0.00425392	0.00413586	0.00408492	0.00400453	0.00397084	0.0038679	0.0037562	0.00365857	0.00360896	0.00347896	0.00340335	0.00330624	0.00327706	0.00315024	0.00313724	0.0030611	0.00302396	0.00298761	0.00298363	0.00294702	0.00294065	0.0029372	0.00291969	0.00294092	0.00303855	0.0031858	0.00333278	0.00356943
1588.82	0.00577399	0.00571854	0.00562396	0.00551611	0.00545337	0.00537775	0.00524988	0.00521791	0.00508671	0.00502291	0.00490485	0.00488482	0.00475601	0.00464498	0.00450914	0.0044322	0.0042892	0.00419926	0.00408677	0.00404419	0.00390477	0.00387877	0.00380449	0.0037432	0.00368444	0.00368484	0.0036534	0.00363973	0.00363098	0.00360803	0.00362541	0.00373524	0.00390902	0.00407762	0.00435036
1588.34	0.00692688	0.00684649	0.00673851	0.00664035	0.00656341	0.00644906	0.00631853	0.0062859	0.00614157	0.0060519	0.00593516	0.0058768	0.00573512	0.00562475	0.00546371	0.00537245	0.00520345	0.00509918	0.00497131	0.00490233	0.00476331	0.00472431	0.00462588	0.00456645	0.00449826	0.00447704	0.00443778	0.00441682	0.00440275	0.00437437	0.0044139	0.00450994	0.00472324	0.00490047	0.00520929
1587.86	0.00815777	0.00807844	0.00795706	0.00784258	0.00773845	0.00761137	0.00747818	0.00741889	0.00728743	0.00717189	0.00704348	0.00697278	0.00680523	0.00669553	0.00650929	0.00641669	0.00622169	0.0061161	0.00597284	0.00587746	0.00572584	0.00564784	0.00555127	0.00548069	0.00541609	0.00537324	0.00532615	0.0053109	0.00527853	0.0052447	0.00528039	0.00538863	0.00561547	0.00582732	0.00615921
1587.37	0.00947965	0.00937539	0.00925361	0.00910982	0.00901749	0.00887767	0.00871584	0.00865588	0.00853729	0.00838288	0.0082558	0.00815976	0.00796635	0.00784431	0.00764586	0.00752594	0.00733094	0.00719802	0.00703937	0.00691759	0.00676637	0.00668837	0.00656765	0.00648594	0.00639892	0.00637345	0.00631853	0.00628298	0.00625831	0.00621904	0.00626388	0.00637133	0.00662469	0.00685816	0.00720014
1586.89	0.0108405	0.0107243	0.0106152	0.0104681	0.0103745	0.010196	0.0100575	0.00998387	0.00983914	0.00968487	0.00954611	0.00941173	0.00921846	0.00908408	0.00884743	0.00875218	0.00850518	0.00837094	0.0081969	0.00806172	0.0079109	0.0077939	0.00764904	0.00758218	0.00749875	0.00745165	0.00740191	0.00735906	0.00731608	0.00729738	0.00733837	0.00745802	0.00772492	0.00799301	0.00833207
1586.41	0.0122794	0.0121513	0.0120417	0.0118913	0.0117706	0.0115923	0.0114511	0.0113639	0.011232	0.0110519	0.0109014	0.0107547	0.0105486	0.0104019	0.01014	0.0100304	0.00978343	0.00962186	0.00943243	0.00927086	0.00912043	0.00899043	0.00884743	0.00875643	0.00866357	0.00860786	0.00856329	0.00851314	0.00847786	0.00845371	0.00850386	0.00864871	0.00892914	0.00921886	0.009568
1585.93	0.0137443	0.0136172	0.0135073	0.0133535	0.0132056	0.0130406	0.0128968	0.0128218	0.0126639	0.0124968	0.0123217	0.0121757	0.0119567	0.0117976	0.0115236	0.0113867	0.0111137	0.0109508	0.010759	0.010584	0.010395	0.010265	0.0100978	0.00999567	0.0099064	0.00982906	0.00980266	0.00973222	0.00969163	0.00968805	0.00973435	0.00990441	0.0102244	0.0105487	0.0109079
1585.45	0.0152222	0.0150962	0.0149988	0.0148418	0.0146927	0.0145279	0.0143944	0.0143318	0.0141477	0.0139808	0.0137941	0.0136227	0.0134298	0.0132584	0.0129591	0.0128079	0.0125349	0.0123447	0.0121375	0.0119621	0.0117475	0.0115915	0.0114262	0.0113259	0.0112272	0.0111413	0.011094	0.0110423	0.0109964	0.0109874	0.0110428	0.0112251	0.0115976	0.0119696	0.0123259
1584.96	0.0167001	0.0165751	0.0165034	0.01633	0.0161927	0.0160542	0.0159181	0.0158548	0.0156576	0.0155168	0.0153314	0.0151477	0.0149549	0.0147712	0.0144727	0.0142942	0.0140082	0.0138166	0.013581	0.0134183	0.013191	0.013035	0.0128586	0.0127342	0.0126391	0.0125575	0.0124894	0.0124304	0.0123792	0.0123777	0.0124423	0.0126498	0.0130488	0.0134684	0.0138608
1584.48	0.018126	0.0180281	0.0179559	0.0178052	0.0176797	0.0175415	0.0174288	0.0173778	0.0171934	0.0170528	0.0168817	0.0166986	0.016532	0.016336	0.0160253	0.0158324	0.0155594	0.0153665	0.0151286	0.0149524	0.0147126	0.0145566	0.014369	0.0142464	0.0141549	0.0140517	0.0139888	0.0139225	0.013879	0.0138591	0.0139328	0.0141785	0.014617	0.0150842	0.0154737
1584	0.0194999	0.019403	0.0193565	0.0192285	0.0191148	0.0190158	0.0189004	0.0189008	0.0187033	0.0185758	0.018406	0.0182496	0.0180961	0.0179007	0.0176039	0.0173967	0.0171367	0.0169424	0.0166891	0.0165255	0.0162861	0.0161301	0.0159444	0.0158237	0.0157357	0.0156369	0.0155792	0.0155186	0.0154697	0.0154444	0.0155403	0.0158112	0.0163023	0.0168171	0.0172166
1583.52	0.0207438	0.020687	0.020653	0.0205607	0.0204718	0.0203991	0.0203071	0.0203328	0.0201611	0.0200468	0.0199043	0.0197486	0.0196082	0.0194395	0.0191564	0.0189349	0.0186879	0.0185184	0.0182756	0.0181247	0.0178856	0.0177296	0.0175588	0.0174399	0.0173555	0.0172611	0.0172086	0.0171796	0.0171255	0.0171207	0.0172388	0.0175349	0.0180915	0.0186539	0.0190896
1583.04	0.0218836	0.0218539	0.0218586	0.0217759	0.0217249	0.0216914	0.0216097	0.0216738	0.021541	0.0214398	0.0213246	0.0211956	0.0210814	0.0209133	0.020657	0.0204471	0.0202131	0.0200423	0.0198231	0.0196848	0.0194591	0.0193031	0.0191731	0.0190561	0.0189754	0.0188853	0.0188639	0.0188407	0.0188073	0.0188231	0.0189633	0.0193106	0.0199327	0.0205688	0.0210535
1582.55	0.0229065	0.0229299	0.0229471	0.0229002	0.0228999	0.0228797	0.0228344	0.0229498	0.0228299	0.0227548	0.022667	0.0225776	0.0224635	0.0223351	0.0220926	0.0219074	0.0216864	0.0215402	0.0213187	0.0212059	0.0209937	0.0208637	0.0207485	0.0206334	0.0205692	0.0205095	0.0204933	0.0204888	0.0204761	0.0205254	0.0207008	0.0211123	0.0218259	0.0225356	0.0230824
1582.07	0.0238644	0.0239278	0.0239837	0.0239464	0.0239969	0.024003	0.023981	0.0241218	0.0240537	0.0239918	0.0239443	0.0238945	0.0238066	0.0236918	0.0234891	0.0233156	0.0231206	0.0229861	0.0227752	0.0226751	0.0224892	0.0223852	0.0222719	0.0221976	0.022137	0.0221077	0.0221097	0.0221239	0.0221448	0.0222277	0.0224383	0.022901	0.0237192	0.0245285	0.0251504
1581.59	0.0247053	0.0248348	0.0249162	0.0249016	0.025003	0.0250353	0.0250497	0.0252158	0.0251866	0.0251768	0.0251696	0.0251465	0.0250847	0.0249966	0.0248337	0.0246719	0.0245029	0.024393	0.0242057	0.0241312	0.0239717	0.0238807	0.0238083	0.0237489	0.0237178	0.0237059	0.0237391	0.023746	0.0238006	0.0239171	0.0241888	0.0247027	0.0256254	0.0265473	0.0272443
1581.11	0.0254682	0.0256117	0.0257448	0.0257789	0.025905	0.0259767	0.0260273	0.0262317	0.0262544	0.0262707	0.0263039	0.0263205	0.0262848	0.0262364	0.0261003	0.0259891	0.0258461	0.025748	0.0256103	0.0255613	0.0254153	0.0253633	0.0253057	0.0252871	0.0252857	0.0253041	0.0253424	0.025394	0.0254824	0.0256194	0.0259522	0.0265433	0.0275706	0.0286052	0.0293772
1580.62	0.0261011	0.0262847	0.0264563	0.0265261	0.0266901	0.026788	0.026875	0.0271307	0.0271923	0.0272607	0.0273212	0.0273645	0.0273679	0.0273722	0.0272759	0.0272024	0.0270984	0.0270249	0.0269368	0.0268874	0.0268068	0.0267808	0.0267641	0.0267604	0.0268015	0.0268633	0.0269328	0.0270161	0.0271382	0.0273348	0.0277157	0.028397	0.0295548	0.030702	0.0315751
1580.14	0.026617	0.0268146	0.0270249	0.0271303	0.0273321	0.0274563	0.0275926	0.0278867	0.0279871	0.0280947	0.0281955	0.0282784	0.028321	0.0283779	0.0283084	0.0282856	0.0281946	0.0281978	0.0281333	0.0281096	0.0280553	0.0280943	0.0281055	0.0281556	0.0282393	0.0283445	0.0284452	0.0285602	0.0287289	0.0289721	0.0294532	0.0302377	0.0315261	0.0328119	0.0337731
1579.66	0.0270419	0.0272666	0.0275154	0.0276436	0.0278571	0.0280206	0.0281933	0.0285127	0.028639	0.0288117	0.0289269	0.0290494	0.0291311	0.0292407	0.029185	0.0292129	0.0291739	0.0292017	0.0291869	0.0292017	0.0291869	0.0292649	0.0293169	0.0294079	0.0295341	0.0296957	0.0298406	0.0299873	0.0302287	0.0305314	0.0310867	0.0320004	0.0334323	0.0348827	0.035971
1579.18	0.0274277	0.0276665	0.027941	0.0280918	0.0283172	0.0285199	0.0287289	0.0290607	0.0292259	0.0294247	0.0295802	0.0297424	0.0298243	0.0299735	0.0299576	0.0300231	0.0300101	0.0301016	0.0300974	0.0301378	0.0301624	0.0302924	0.0303722	0.0305041	0.030686	0.0309039	0.0310799	0.0312844	0.0315595	0.0319478	0.0325902	0.0336071	0.0352085	0.0368236	0.0380519
1578.7	0.0278266	0.0280665	0.0283535	0.02854	0.0287902	0.0290192	0.0292516	0.0296087	0.0297737	0.0299987	0.0301945	0.0303704	0.0304784	0.0306673	0.0306651	0.0307553	0.0307943	0.0308976	0.0309429	0.031009	0.0310729	0.0312159	0.0313366	0.0315093	0.0317338	0.0319821	0.0322153	0.0324384	0.0327733	0.0332211	0.0339377	0.0350968	0.0368287	0.0386084	0.0399899
1578.21	0.0281995	0.0284534	0.0287531	0.0289883	0.0292763	0.0295445	0.0298002	0.0301567	0.0303216	0.0305727	0.0307958	0.0309854	0.0311195	0.031335	0.0313727	0.0314876	0.0315396	0.0316935	0.0317624	0.0318541	0.0319444	0.0321004	0.032249	0.0324626	0.0327166	0.0329953	0.0332597	0.0335145	0.033896	0.0344034	0.0352072	0.0364565	0.038332	0.0402763	0.0417978
1577.73	0.0285334	0.0287884	0.0291136	0.0293845	0.0297363	0.0300308	0.0303489	0.0307047	0.0308564	0.0311077	0.0313581	0.0315873	0.0317346	0.0319768	0.0320543	0.0321808	0.0322718	0.0324634	0.032543	0.0326732	0.032803	0.032985	0.0331484	0.0333898	0.0336604	0.0339695	0.0342521	0.0345516	0.0349538	0.0355078	0.0363857	0.0377382	0.0397182	0.0418271	0.0434757
1577.25	0.0287503	0.0290323	0.0293832	0.0296767	0.0301183	0.0304521	0.0308456	0.0311747	0.0313003	0.0315647	0.0318164	0.0320723	0.0322717	0.0325276	0.0326579	0.0328091	0.0329391	0.0331553	0.0332715	0.0334274	0.0335835	0.0338045	0.0339828	0.0342651	0.0345393	0.0348787	0.0351925	0.0355237	0.0359596	0.0365601	0.0374992	0.0389419	0.0410394	0.0432739	0.0450626
1576.77	0.0288632	0.0291333	0.0295227	0.029839	0.0303704	0.0307044	0.0311732	0.0315017	0.0316011	0.0318527	0.0321318	0.0324273	0.0326398	0.0329224	0.0331054	0.0332683	0.0334503	0.0337042	0.033857	0.0340385	0.034221	0.034455	0.0346742	0.0349843	0.0352881	0.0356449	0.0359898	0.0363528	0.0368354	0.0374824	0.0384957	0.0400156	0.0422306	0.0445908	0.0465196
1576.28	0.0288721	0.0291432	0.0295453	0.0298712	0.0304404	0.0307877	0.0312929	0.0316336	0.031733	0.0319716	0.0322781	0.0325873	0.0328389	0.0331351	0.033358	0.0335326	0.0337536	0.0340191	0.0342086	0.0344286	0.0346376	0.0349106	0.0351576	0.0354956	0.0358159	0.0362161	0.0365922	0.0369999	0.0375161	0.0382228	0.0392711	0.0408943	0.0432269	0.0457126	0.0477555
1575.8	0.028816	0.0291012	0.0295028	0.0298124	0.0303805	0.030715	0.0312435	0.0315836	0.0317219	0.0319866	0.0322814	0.0325913	0.032882	0.0331919	0.0334286	0.0336278	0.0338618	0.0341261	0.0343521	0.0345978	0.0348201	0.0351451	0.03542	0.0357728	0.0361228	0.0365663	0.0369736	0.0374259	0.0379759	0.0387291	0.0398386	0.041539	0.0439501	0.0465615	0.0486924
1575.32	0.0287338	0.0290331	0.0294214	0.0297147	0.0302425	0.0305643	0.0310642	0.0314426	0.0316197	0.0318976	0.0321937	0.0325172	0.0328342	0.0331447	0.0333821	0.0336061	0.0338401	0.034103	0.0343396	0.0346109	0.0348466	0.0351846	0.0355133	0.0358811	0.0362606	0.0367476	0.037173	0.037644	0.0382277	0.0390275	0.0401851	0.0419497	0.0444393	0.0471113	0.0493044
1574.84	0.0285997	0.0289001	0.0292749	0.0295519	0.0300396	0.0303616	0.0308198	0.0312236	0.0314656	0.0317696	0.03208	0.0324172	0.0327343	0.0330455	0.0332707	0.0335063	0.0337533	0.0340149	0.0342622	0.034546	0.0347952	0.0351462	0.0355027	0.0358983	0.0363074	0.0368118	0.0372683	0.0377581	0.0383755	0.0391828	0.0403756	0.0421914	0.0447075	0.0474402	0.0496563
1574.36	0.0283486	0.028676	0.0290505	0.0293242	0.0297326	0.0300809	0.0304975	0.0309656	0.0312464	0.0315766	0.0319013	0.0322392	0.0325824	0.0329072	0.0331203	0.0333806	0.0336276	0.0338748	0.0341587	0.0344422	0.0347047	0.0350817	0.0354661	0.0358636	0.0363022	0.036824	0.0372987	0.0378202	0.0384452	0.0392861	0.0404751	0.0423031	0.0448718	0.0476	0.0498392
1573.87	0.0279805	0.028309	0.028683	0.0289664	0.0293476	0.0297092	0.0300841	0.0305906	0.0309103	0.0312666	0.0316057	0.0319572	0.0323265	0.032652	0.0328659	0.0331768	0.0333978	0.0336827	0.0339642	0.0342733	0.0345492	0.0349392	0.0353515	0.0357508	0.0362191	0.0367842	0.0372641	0.0378043	0.038437	0.0392985	0.0405226	0.0423628	0.044932	0.0476559	0.0498921
1573.39	0.0275214	0.0278509	0.0282116	0.0285046	0.0288587	0.0292336	0.0295928	0.0301116	0.0304701	0.0308266	0.03118	0.0315452	0.0319406	0.0322668	0.0324684	0.032804	0.033051	0.0333477	0.0336528	0.0339874	0.0342638	0.0346798	0.0351069	0.035534	0.0360189	0.0365884	0.0371125	0.0376583	0.0383248	0.0391938	0.0404401	0.0422794	0.0448622	0.0475947	0.0498281
1572.91	0.0270103	0.0273409	0.0277011	0.0279779	0.0283177	0.0286929	0.0290494	0.0295676	0.029913	0.0302826	0.0306503	0.0310161	0.0314117	0.0317646	0.031967	0.0323143	0.0325483	0.0328696	0.0331853	0.0335196	0.0338223	0.0342643	0.0346933	0.0351353	0.0356367	0.0362366	0.0367659	0.0373304	0.0380306	0.0389201	0.0401756	0.0420271	0.0446234	0.0473386	0.049556
1572.43	0.0265512	0.0268698	0.0272297	0.0274771	0.0278158	0.0281912	0.0285451	0.0290366	0.0293689	0.0297256	0.0300946	0.0304481	0.0308568	0.0311973	0.0314006	0.0317595	0.0319935	0.0323135	0.0326268	0.0329607	0.0332768	0.0337058	0.0341367	0.0346065	0.0351115	0.0357158	0.0362632	0.0368335	0.0375413	0.0384385	0.0397161	0.0415538	0.0441247	0.0468484	0.0490629
1571.94	0.0261571	0.0264768	0.0267972	0.0270543	0.0274048	0.0277415	0.0281187	0.0285705	0.0289027	0.0292465	0.0296169	0.0299581	0.0303409	0.0306821	0.0308861	0.0312308	0.0314518	0.0317574	0.0320553	0.0323888	0.0326923	0.0331343	0.0335541	0.0340128	0.0345214	0.035104	0.0356696	0.0362196	0.0369221	0.0378268	0.0390876	0.0409115	0.0434569	0.0461503	0.0483229
1571.46	0.0257889	0.0260837	0.0264298	0.0266836	0.0270198	0.0273698	0.0277574	0.0281955	0.0284886	0.0288195	0.0291912	0.0295071	0.0299031	0.0302449	0.0304367	0.03078	0.030988	0.0312793	0.0315749	0.031895	0.0321859	0.0326019	0.0329974	0.033458	0.0339442	0.0345182	0.03505	0.0356057	0.0363029	0.0371762	0.038407	0.0402042	0.0426981	0.0453481	0.0474788
1570.98	0.0253428	0.0256517	0.0259843	0.0262738	0.0266349	0.0269721	0.027383	0.0278075	0.0280874	0.0284185	0.0287656	0.0291081	0.0294652	0.0298207	0.0300263	0.0303553	0.0305633	0.0308662	0.0311464	0.0314401	0.0317444	0.0321344	0.0325318	0.0329423	0.033432	0.0339844	0.0345084	0.0350438	0.0357227	0.0365645	0.0377785	0.0395359	0.0419783	0.044572	0.0466477
1570.5	0.0247927	0.0251156	0.0254609	0.025773	0.0261589	0.0264964	0.0269307	0.0273415	0.0276083	0.0279395	0.0282749	0.028618	0.0289883	0.0293444	0.0295639	0.0298785	0.0300995	0.0304012	0.0306789	0.0309852	0.0312639	0.0316669	0.0320532	0.0324655	0.0329458	0.0334766	0.0339797	0.0344948	0.0351814	0.0360178	0.037202	0.0389326	0.0413366	0.0438738	0.0459206
1570.02	0.0241906	0.0245276	0.0248724	0.0251813	0.025579	0.0259167	0.0263613	0.0267715	0.0270121	0.0273435	0.0276802	0.028037	0.0284074	0.0287642	0.0289844	0.0292978	0.0295318	0.0298321	0.0301075	0.0304264	0.0307185	0.0311085	0.0314966	0.0319108	0.0323817	0.0329168	0.0334121	0.0339329	0.0346142	0.0354452	0.0366255	0.0383293	0.0407078	0.0432017	0.0452196
1569.53	0.0236145	0.0239395	0.024284	0.0245895	0.024986	0.025311	0.025753	0.0261495	0.026377	0.0267085	0.0270335	0.027391	0.0277485	0.028093	0.028327	0.028626	0.028873	0.029172	0.029445	0.0297505	0.030056	0.03042	0.03081	0.031226	0.0317135	0.03224	0.0327405	0.033267	0.03393	0.0347685	0.035945	0.037648	0.040001	0.0424905	0.0444665
1569.05	0.0231424	0.0234554	0.0237996	0.0240757	0.024432	0.0247703	0.0251707	0.0255795	0.0257939	0.0261255	0.0264128	0.026771	0.0271026	0.0274348	0.0276566	0.0279542	0.0281882	0.0284859	0.0287175	0.0290226	0.0293285	0.0296665	0.0300584	0.0304632	0.0309543	0.0314852	0.0319519	0.0324841	0.0331418	0.0340008	0.0351605	0.0368237	0.0391772	0.0416363	0.0435834
1568.57	0.0227743	0.0230754	0.0234191	0.023679	0.0239951	0.0243206	0.0246923	0.0251005	0.0253277	0.0256465	0.0259091	0.026268	0.0265737	0.0268936	0.0270901	0.0273605	0.0275815	0.0278648	0.0280681	0.0283598	0.0286401	0.0289651	0.0293328	0.0297265	0.0302082	0.0307044	0.0311763	0.0316882	0.0323406	0.0331552	0.034298	0.0359604	0.0382624	0.0406912	0.0426094
1568.09	0.0224322	0.0227343	0.0230777	0.0233212	0.0236101	0.0239489	0.024266	0.0246995	0.0249396	0.0252585	0.0255094	0.0258559	0.0261618	0.0264693	0.0266277	0.0269097	0.0270917	0.0273608	0.0275356	0.0278009	0.0280686	0.0283806	0.0287242	0.0290937	0.029566	0.0300406	0.0304916	0.0309962	0.0316173	0.0324135	0.0335135	0.0351361	0.0373997	0.039759	0.0416483
1567.61	0.0220121	0.0223153	0.0226842	0.0229114	0.0231992	0.0235512	0.0238526	0.0242985	0.0245384	0.0248705	0.0251228	0.0254829	0.0257889	0.0260841	0.0262303	0.026524	0.02668	0.0269477	0.0271201	0.027346	0.0276011	0.0279131	0.0282326	0.028591	0.0290408	0.0294938	0.029937	0.0304213	0.0310241	0.0317888	0.032846	0.0344548	0.0366669	0.0389699	0.0408302
1567.12	0.0214879	0.0218182	0.0221868	0.0224237	0.0227102	0.0230755	0.0233613	0.0238064	0.0240723	0.0244044	0.0246711	0.0250189	0.0253381	0.0256469	0.0257809	0.0260732	0.0262422	0.0264956	0.0266657	0.0268912	0.0271467	0.0274717	0.0277799	0.0281142	0.0285806	0.029025	0.0294734	0.0299374	0.0305479	0.0312812	0.0323084	0.0338775	0.0360511	0.0383237	0.0401551
1566.64	0.0209638	0.0212822	0.0216503	0.0218969	0.0221692	0.0225478	0.0228049	0.0232494	0.0235411	0.0238604	0.0241284	0.0244899	0.0247962	0.0250927	0.0252534	0.0255315	0.0257135	0.0259655	0.0261332	0.0263583	0.0266272	0.0269522	0.0272753	0.0275985	0.0280685	0.0285042	0.0289448	0.0294145	0.0300327	0.0307475	0.0317709	0.0333262	0.0354743	0.0377166	0.0395191
1566.16	0.0205047	0.0208241	0.0211919	0.0214091	0.0216803	0.0220461	0.0223006	0.0227314	0.023023	0.0233294	0.0235987	0.0239349	0.0242283	0.0245124	0.024674	0.0249377	0.0251197	0.0253444	0.0255227	0.0257474	0.0260037	0.0263287	0.0266407	0.0269527	0.0274133	0.0278404	0.0282991	0.0287616	0.0293744	0.0300709	0.0310904	0.0326449	0.0347546	0.0369534	0.038753
1565.68	0.0202016	0.0205091	0.0208504	0.0210774	0.0213343	0.0216874	0.0219132	0.0223304	0.0225959	0.0228764	0.023134	0.0234448	0.0237124	0.0239842	0.0241596	0.024383	0.024539	0.0247493	0.0248992	0.0251236	0.0253672	0.0256662	0.0259541	0.026242	0.0266931	0.0270986	0.0275365	0.0279917	0.0285862	0.0292772	0.0302539	0.0317816	0.0338398	0.0359953	0.0377399
1565.19	0.0199765	0.020285	0.0206	0.0208366	0.0210794	0.0214328	0.0216429	0.0220464	0.0222987	0.0225534	0.0227993	0.0230978	0.0233265	0.023573	0.0237361	0.0239192	0.0240752	0.0242583	0.0243798	0.0245777	0.0247828	0.0250558	0.0253065	0.0255572	0.0259729	0.0263568	0.0267869	0.0271957	0.027733	0.0284055	0.0293394	0.0308142	0.032795	0.0348681	0.0365579
1564.71	0.0197124	0.020022	0.0203625	0.0205958	0.0208504	0.0211911	0.0213855	0.0217754	0.0220406	0.0222694	0.0225297	0.0228028	0.0230186	0.0232658	0.0234037	0.0235854	0.0236894	0.0238712	0.0239773	0.0241358	0.0243153	0.0245493	0.0247759	0.0249894	0.0253568	0.025719	0.0261153	0.0264778	0.0269838	0.0276119	0.0284899	0.0298729	0.0317762	0.033741	0.0353498
1564.23	0.0193053	0.0196289	0.0199691	0.0202121	0.0204914	0.0208194	0.0210242	0.0214134	0.0216914	0.0219204	0.022208	0.0224428	0.0226717	0.0229065	0.0230323	0.0232257	0.0233297	0.0234841	0.0235878	0.023733	0.0238998	0.0240948	0.0242973	0.0244997	0.0248446	0.0251852	0.0255347	0.0258769	0.0263385	0.0269092	0.0277574	0.0290486	0.0308485	0.0327178	0.0342197
1563.75	0.0187552	0.0190799	0.0194326	0.0196853	0.0199505	0.0203047	0.0205068	0.0209084	0.0211733	0.0214154	0.0217043	0.0219658	0.0221818	0.0224043	0.0225439	0.0227489	0.0228529	0.023006	0.0230944	0.0232521	0.0233934	0.0235884	0.0238057	0.0239839	0.0243064	0.0246254	0.024967	0.025289	0.0257063	0.0262845	0.0270639	0.0282893	0.0299987	0.0317467	0.0331806
1563.27	0.018153	0.0184658	0.0188052	0.0190676	0.0193315	0.019673	0.0198855	0.0202604	0.0205511	0.0207934	0.0210836	0.0213327	0.021536	0.0217721	0.0218994	0.0221032	0.0222202	0.0223589	0.0224579	0.0226152	0.0227569	0.0229389	0.023145	0.0233382	0.0236252	0.0239487	0.0242824	0.0245841	0.0250091	0.0255429	0.0262794	0.027452	0.0290579	0.0307365	0.0320506
1562.78	0.0176419	0.0179298	0.0182687	0.0184888	0.0187516	0.0190803	0.0193031	0.0196644	0.019929	0.0201454	0.0204369	0.0206607	0.0208771	0.0210749	0.02119	0.0213794	0.0214834	0.0216209	0.0216914	0.0218224	0.0219644	0.0221204	0.0223414	0.0225104	0.0227881	0.0231029	0.0234028	0.0236841	0.0240909	0.0246062	0.0252999	0.0264067	0.0279351	0.0295054	0.0307255
1562.3	0.0172478	0.0175107	0.0178493	0.018066	0.0183276	0.0186306	0.0188638	0.0191983	0.0194239	0.0196013	0.0198812	0.0200927	0.0202832	0.0204426	0.0205586	0.0207207	0.0207857	0.0208958	0.020938	0.0210555	0.021159	0.021302	0.0214858	0.0216177	0.0218469	0.0221271	0.0224192	0.0226542	0.0230296	0.0235136	0.0241253	0.0251664	0.0265654	0.0280272	0.0291534
1561.82	0.0169057	0.0171567	0.0174948	0.0177343	0.0180337	0.0183109	0.0185804	0.0188753	0.0190487	0.0192003	0.0194426	0.0196417	0.0198193	0.0199664	0.0200701	0.0201789	0.0202439	0.0203267	0.0203275	0.0204316	0.0204835	0.0205615	0.0207082	0.0208029	0.0209837	0.0212033	0.0214485	0.0216503	0.0219554	0.0223819	0.0229248	0.0238611	0.0251306	0.0264581	0.0274514
1561.34	0.0164726	0.0167246	0.0170754	0.0173505	0.0177137	0.0179912	0.0183361	0.0185653	0.0186866	0.0188123	0.0190559	0.0192557	0.0194334	0.0195682	0.0196597	0.0197542	0.0198062	0.0198876	0.019873	0.0199378	0.019964	0.01999	0.0201126	0.0201572	0.0202766	0.0204485	0.0206209	0.0207894	0.0210242	0.0213932	0.0218283	0.0226728	0.0237998	0.0249669	0.0258403
1560.85	0.0158575	0.0161236	0.0164869	0.0168107	0.0172507	0.0175545	0.0179488	0.0181513	0.0182074	0.0183203	0.0185652	0.0187656	0.0189435	0.019092	0.0192103	0.0192904	0.0193814	0.0194485	0.0194316	0.0194959	0.0194966	0.0194966	0.019569	0.0195764	0.0196604	0.0197847	0.0199233	0.0200585	0.020236	0.0205476	0.0209138	0.0216535	0.022638	0.0236967	0.0244372
1560.37	0.0150864	0.0153665	0.0157425	0.016089	0.0165928	0.0169098	0.0173664	0.0175423	0.0175203	0.0176333	0.0178925	0.0180936	0.0182586	0.0184337	0.0185789	0.0186447	0.0187747	0.0188534	0.0188471	0.018911	0.0188991	0.0188991	0.0189474	0.0189437	0.0190052	0.0191209	0.0192257	0.0193406	0.0194867	0.0197279	0.0200513	0.0207122	0.0215933	0.0225176	0.0231641
1559.89	0.0143023	0.0145835	0.014933	0.0152762	0.0158438	0.0161481	0.0166411	0.0168033	0.0167161	0.0168033	0.0170638	0.0172656	0.0174177	0.0175935	0.0177394	0.0178039	0.0179599	0.0180504	0.0180416	0.0181182	0.0180936	0.0180936	0.0181308	0.0181159	0.018168	0.0182491	0.0183461	0.0184536	0.0185815	0.0187912	0.0190848	0.0196929	0.0204835	0.0212994	0.0218521
1559.41	0.0136351	0.0138914	0.0142146	0.0145414	0.0151209	0.0154124	0.0158897	0.0160383	0.015886	0.0159863	0.0162091	0.0163856	0.0165249	0.0166883	0.016822	0.0168851	0.0170281	0.0171173	0.0170931	0.0171563	0.0171191	0.0171061	0.0171191	0.0170801	0.0171359	0.0171953	0.0172844	0.0173587	0.0174683	0.0176336	0.0178973	0.0184526	0.0191527	0.0198863	0.020358
1558.93	0.013072	0.0133164	0.0136131	0.0139107	0.0144889	0.0147677	0.0152164	0.0153643	0.0151599	0.0152343	0.0154455	0.0155966	0.01571	0.0158351	0.0159566	0.0159924	0.0161224	0.0161712	0.0161317	0.0161684	0.0161057	0.0160797	0.0160425	0.0160054	0.0160257	0.0160505	0.0161058	0.0161598	0.0162381	0.0163719	0.0165928	0.0170693	0.0176789	0.0182911	0.0186689
1558.44	0.0125089	0.0127413	0.0130377	0.0133319	0.0138699	0.014149	0.014543	0.0146773	0.0144857	0.0145863	0.0147728	0.0148985	0.0149991	0.0151118	0.0151951	0.0152166	0.0153076	0.0153421	0.0152872	0.0152846	0.0151832	0.0151442	0.0150699	0.0150086	0.0150065	0.0149967	0.0150312	0.0150389	0.0150858	0.0151622	0.0153273	0.015725	0.0162312	0.016748	0.0170059
1557.96	0.0117898	0.0120363	0.0123322	0.0126231	0.013095	0.0134003	0.0137397	0.0138993	0.0137726	0.0138603	0.0140741	0.0141745	0.0142882	0.0143886	0.0144727	0.0144929	0.0145709	0.014565	0.0145207	0.0144917	0.0143907	0.0143257	0.0142403	0.0141679	0.0141433	0.0141249	0.0141256	0.014113	0.0141416	0.0141736	0.0142958	0.0145887	0.0150044	0.0154128	0.0155638
1557.48	0.0109017	0.0111362	0.0114318	0.0117194	0.012138	0.0124437	0.0127543	0.0129262	0.0128774	0.0130042	0.0132194	0.0133205	0.0134603	0.0135614	0.0136463	0.0136911	0.0137431	0.013762	0.0137153	0.0136988	0.0135983	0.0135593	0.0134757	0.0134051	0.0133842	0.0133701	0.0133629	0.013356	0.0133664	0.0133799	0.0134592	0.0136733	0.0140376	0.0143507	0.0144077
1557	0.00990958	0.0101322	0.0104013	0.0106856	0.0110251	0.011331	0.011587	0.0117842	0.0118263	0.0119662	0.0121957	0.0123105	0.0124764	0.0125652	0.0126639	0.0127334	0.0127854	0.0127899	0.0127668	0.0127629	0.0126758	0.0126628	0.0126201	0.0125644	0.012573	0.0125893	0.0125873	0.0125861	0.0125912	0.0126123	0.0126877	0.012875	0.0131748	0.0134315	0.0134206
1556.51	0.00898247	0.00918012	0.00943588	0.00967784	0.0099381	0.0102183	0.0104456	0.0106422	0.0107491	0.0108892	0.011133	0.0112224	0.0114015	0.0114779	0.0115774	0.0116456	0.0116846	0.0116878	0.0116883	0.0116971	0.0116103	0.0116233	0.0116085	0.0115806	0.0115928	0.0116395	0.0116687	0.0116732	0.0116859	0.0117276	0.0118122	0.0119597	0.0122341	0.0124344	0.0123816
1556.03	0.00822436	0.00838407	0.00863943	0.00883907	0.00907214	0.00928757	0.00949929	0.00968221	0.009815	0.00994221	0.0101614	0.0102514	0.0103916	0.0104687	0.010543	0.0106099	0.0106359	0.0106247	0.0105969	0.0106182	0.0105189	0.0105319	0.0105319	0.0104929	0.0105216	0.0105597	0.0106071	0.0106043	0.0106247	0.0106479	0.0107417	0.0108624	0.0110983	0.0112682	0.0111735
1555.55	0.00762224	0.00777002	0.00799898	0.00819531	0.00841418	0.00860388	0.00878694	0.0089432	0.00907586	0.0091902	0.00938467	0.00946241	0.00958975	0.00965449	0.00971657	0.0097561	0.0097561	0.00973063	0.00968739	0.00969535	0.00958339	0.00957039	0.00954624	0.0094961	0.00951547	0.00953192	0.00955845	0.00953537	0.00953749	0.00954227	0.0096062	0.00970012	0.00988451	0.00997206	0.00986143
1555.07	0.00700713	0.00716897	0.00739753	0.00757754	0.00783422	0.00799818	0.00820459	0.00833419	0.00847971	0.00855519	0.00875099	0.00881639	0.00893087	0.00900927	0.00907214	0.00909735	0.00908435	0.00905755	0.00899892	0.00899348	0.00886892	0.00882992	0.00879463	0.00870735	0.0087173	0.00869912	0.00870483	0.00866145	0.00861927	0.0085926	0.00861369	0.00866782	0.00880073	0.00883191	0.00866636
1554.59	0.00624902	0.00643792	0.00665308	0.00686878	0.00713727	0.00731449	0.00754424	0.00767318	0.00781857	0.00792018	0.00810431	0.00818337	0.00829798	0.00839004	0.00846671	0.00849059	0.00849059	0.00848847	0.00841445	0.00840861	0.00831045	0.00827145	0.00821202	0.00812659	0.00811412	0.00810033	0.0080722	0.00800853	0.00796104	0.00790294	0.00789418	0.00790851	0.00798996	0.00795176	0.00777029
1554.1	0.00534791	0.00553787	0.00573963	0.00595201	0.00625831	0.00643579	0.0066889	0.00683017	0.00698843	0.00709017	0.00730162	0.00739435	0.00753509	0.00765382	0.00775728	0.00779284	0.00781884	0.00785439	0.00779098	0.00779774	0.00772598	0.00769998	0.00765541	0.00758484	0.00760195	0.00756653	0.00755658	0.00748561	0.00745882	0.00738228	0.00735667	0.0073702	0.00741318	0.0073706	0.00714722
1553.62	0.0044078	0.00458582	0.00478718	0.00498324	0.00524935	0.0054271	0.00567755	0.00584416	0.00600228	0.00613016	0.00634294	0.00646233	0.0066032	0.00674859	0.00685286	0.00690008	0.00695208	0.00701231	0.00695951	0.00699188	0.00695951	0.00695951	0.0069298	0.00691308	0.00693377	0.00692873	0.00692396	0.00688469	0.00687859	0.00683561	0.00681916	0.0068319	0.00686241	0.00682845	0.00660214
1553.14	0.00361068	0.00377676	0.00395173	0.00411848	0.00433139	0.00449641	0.0047052	0.00487115	0.00504214	0.00515715	0.00537125	0.00547831	0.00560632	0.00576537	0.00587043	0.00590333	0.00594233	0.00602722	0.00597204	0.00603001	0.00601104	0.00602404	0.00602218	0.00602033	0.0060706	0.00608294	0.00609634	0.00608878	0.00612937	0.00608095	0.00609965	0.00612459	0.00615563	0.0061433	0.00591407
1552.66	0.00303457	0.00318871	0.00332429	0.00348771	0.00363443	0.00376071	0.00392786	0.00408014	0.004251	0.00436614	0.00454257	0.00463729	0.00476543	0.00489914	0.004979	0.00498457	0.00501057	0.00508114	0.00501057	0.00505514	0.00503657	0.00506257	0.00506257	0.00506257	0.00511643	0.00513314	0.00515171	0.00514986	0.00519814	0.00518329	0.00519814	0.00522229	0.00525386	0.00525014	0.005018
1552.17	0.00261446	0.00275666	0.00289184	0.00302595	0.00314547	0.00324602	0.00338451	0.00352313	0.00366786	0.00379613	0.00393489	0.00403027	0.00411954	0.00425392	0.00429557	0.00429982	0.00428682	0.00435606	0.0042701	0.00430128	0.0042571	0.0042701	0.00425896	0.00424782	0.00427925	0.00428735	0.00429809	0.00428894	0.00431892	0.00429862	0.00430963	0.00430698	0.00430008	0.00430499	0.00406993
1551.69	0.00216835	0.00232461	0.00247239	0.00260318	0.00272151	0.00283533	0.00295816	0.00308312	0.00321471	0.00334312	0.0034832	0.00357924	0.00365565	0.00376469	0.00380714	0.00381006	0.00379706	0.00383898	0.00377663	0.00378141	0.00373763	0.00373763	0.00371535	0.00369306	0.00368908	0.00371455	0.00369147	0.00366202	0.00367369	0.00363496	0.00362912	0.00361267	0.00356731	0.00355484	0.00330386
1551.21	0.00161823	0.00177556	0.00193594	0.00208942	0.00220655	0.00234663	0.00247982	0.00260411	0.00273557	0.00287711	0.00301852	0.00311522	0.00321776	0.00332747	0.00337071	0.00339831	0.00339831	0.0034519	0.00341316	0.00341754	0.00338716	0.00337416	0.00336673	0.00334631	0.00335891	0.00336275	0.00333185	0.0032951	0.00328847	0.0032573	0.00323461	0.00319137	0.00313353	0.00310368	0.00284979
1550.73	0.00100312	0.00114851	0.00130849	0.00144565	0.00157459	0.00172794	0.00188447	0.0020081	0.00215243	0.0022811	0.00243684	0.0025472	0.00264988	0.00277324	0.00284328	0.00289555	0.00292155	0.00298682	0.00298469	0.00301467	0.00298469	0.00299769	0.00301812	0.00301255	0.00302873	0.00306296	0.00305022	0.00301918	0.00300724	0.00298363	0.0029831	0.00295206	0.00288176	0.00284753	0.00262972
1550.25	0.00042701	0.000560459	0.00072004	0.000840887	0.000955632	0.00109624	0.00125012	0.00138609	0.00150429	0.00162009	0.00179015	0.00190118	0.00199099	0.00212802	0.00219886	0.0022498	0.0023018	0.00237873	0.00240022	0.00242981	0.00243922	0.00247822	0.00251351	0.0025228	0.00256856	0.00262016	0.0026126	0.00260026	0.00262202	0.00261897	0.00264059	0.00263476	0.00259098	0.00256538	0.00240964
1549.76	8.48976e-05	0.000180408	0.000326591	0.000392122	0.000492673	0.000633551	0.000732775	0.000842081	0.000960142	0.00105008	0.00119547	0.00129416	0.0013581	0.0014698	0.00155443	0.00157804	0.00163004	0.00170565	0.00172475	0.00175394	0.00176375	0.00178975	0.0018659	0.00186404	0.00193939	0.00199537	0.00200598	0.00201235	0.0020288	0.00205931	0.00211608	0.00210945	0.0020922	0.00208822	0.00196857
1549.28	-3.62145e-05	4.7357e-05	0.000167143	0.000190357	0.000276714	0.000365857	0.000449428	0.000532071	0.000611	0.000675071	0.000808786	0.000882143	0.000907214	0.00100657	0.001066	0.00106229	0.00108829	0.00113657	0.00114029	0.00116907	0.00115329	0.00116629	0.00123129	0.00123129	0.00128421	0.00134457	0.00133436	0.00135943	0.00137057	0.00139564	0.00144857	0.00145414	0.00145043	0.00144207	0.0013585
1548.8	-6.63265e-05	1.83061e-05	0.000124694	0.000144592	0.000203755	0.000293163	0.000335082	0.000391061	0.000469857	0.000521061	0.000617102	0.000678122	0.000690327	0.000764347	0.000798571	0.000780531	0.000780531	0.00080149	0.000789816	0.000805204	0.000776816	0.000776816	0.000817673	0.000793531	0.000824041	0.000862776	0.000844735	0.00084951	0.000855347	0.00086198	0.000885061	0.000876837	0.000860653	0.000860918	0.000761429
1548.32	-0.00013544	-6.27458e-05	5.6244e-05	7.28255e-05	0.000130795	0.000220468	0.000259734	0.00031505	0.000406713	0.00047105	0.000542417	0.000604101	0.000616438	0.000678121	0.000713142	0.000693774	0.000693774	0.000687407	0.000660346	0.000688336	0.000647346	0.000634346	0.00067706	0.000654774	0.000649866	0.000679979	0.000641111	0.000625591	0.000626122	0.000614316	0.000594551	0.000559531	0.000530878	0.000526766	0.000424359
[truncated: 4 more rows]
[truncated: 1 more columns]

## Sheet: Figure 1b
DNA
[truncated: 631 more rows]
[truncated: 452 more columns]

## Sheet: Figure 1c
DNA
[truncated: 631 more rows]
[truncated: 452 more columns]

## Sheet: Figure 1d
	Raw Data								Fitting
Temperature (oC)	200nM H-DNA	2µM H-DNA	Temperature (oC)	1mM H-DNA	Temperature (oC)	1mM DNA		Temperature (oC)	200nM H-DNA	2µM H-DNA	1mM H-DNA	1mM DNA
[truncated: 130 more rows]

## Sheet: Figure 1e
DNA 500ns
[truncated: 263 more rows]
[truncated: 2,404 more columns]

## Sheet: Figure 2a
w3 (cm-1)	10ns	500ns	2µs	6µs	1ms
[truncated: 64 more rows]

## Sheet: Figure 2b
	Vibrational mode
[truncated: 71 more rows]

[truncated: 8 more sheets: Figure 2c, Figure 2d, Figure 2e, Figure 2f, Figure 3, Figure 4b, Figure 4d, Figure 4f]
